# Supplementary material for: Expression Map of the Human Exome in CD34+ Cells and Blood Cells: Increased Alternative Splicing in Cell Motility and Immune Response Genes
Source: PLoS One. 2010 Feb 1;5(2):e8990. doi: 10.1371/journal.pone.0008990 (PMC2813875; doi:10.1371/journal.pone.0008990)
Supplement: Table S1 — Primers sequences for qRT-PCR validation. (0.03 MB XLS) [file pone.0008990.s003.xls]

## Sheet: Feuil1
Transcript	Affymetrix PS		RefSeq annotation	primer 1 forward	primer 2 reverse
CD74	2881402		intron1	TTTGGCGCTTGCAGTGAGATCTTG	AACCTCCCACCCTCACAGTGAAAT
	288407-288408		exon1	AGGGTCCCAGATGCACAG	ATGGGCAGTTGCTCATTGTT
NEDD9	2941892-2941864		exon1-exon2	AGGGAAATGCTTACAGCTGCCTCT	ATGTTGGAAAGGACAATTCCGGCG
	2941864-2941861		exon2-intron2	AGCTGTGAGGTCCGTAATGTCAGA	AAAGGAGATTGGGCTGTTCTTGGC
	2941833-294832		exon3	CGACTGACAAGCGGCTCT	GGTTGAGCCGTTTTCCTACA
	2941852-2941851		intron2	CCTCATCTGCAGCACGAGAGAAA	TTTCCCAAGCACTTCTTAGGTGGC
SQSTM1	2844531-2844534		intron7	TGCAATTGTGAGTTGTGCTGCTCC	TCTGCCGAAACAGTAAGGAAGCCA
	284535-284538		exon8	TTGAGTCCCTCTCCCAGATG	ACCTGCAATTCTACGCAAGC
INPP4B	2787567-2787564		exon4-exon5	CCTTGAAACCAGCGAAACAA	AAGTGCTGCCCTTCTTCTGA
	2787555-2787553		exon7-exon8	GGTGCAGATCTCCGTAATCC	CAGATGGGAATGTGACACCA
PTPLA	3280009		exon1	GACGAGGACGGCACCAAC	TCATGGCGATGTCGTAGAAG
	3280001-3279996		exon4-exon5	TGACTGGGGTCCAAGTGAGT	ATGGCAAGTGGTCAAGAAGG
	3279988		exon7-exon8	AGGTGCTTCATGGAGAGGTG	CTGGCACAAGAGGAACACAA
COMMD6	3518190-3518189		exon1	TAGGGGCAGGACGTGGAA	CACATCGGACTTAGCATCCA
	3518177-3518173		exon3-exon5	TCCTTACGTTGCAGTGATGC	ATCCGTCTTCACACCGTTTC
EREG			exon3-exon4	CGTGTGGCTCAAGTGTCAAT	TGGAACCGACGACTGTGATA
DPPA4			exon3-exon4	TGCCCTAAGAAAAAGGCAGA	TTGATTTGGGTAGGCAAAGG
ABL			exon3-exon4	TGGAGATAACACTCTAAGCATAACTAAAGGT	GATGTAGTTGCTTGGGACCCA
