# Supplementary material for: Expression Map of the Human Exome in CD34+ Cells and Blood Cells: Increased Alternative Splicing in Cell Motility and Immune Response Genes
Source: PLoS One. 2010 Feb 1;5(2):e8990. doi: 10.1371/journal.pone.0008990 (PMC2813875; doi:10.1371/journal.pone.0008990)
Supplement: Table S2 — Gene-level analysis: Blood cells and HSPC signatures. 839 genes were specifically upregulated in blood cells, 1217 in CD34+ cells, and 506 in both blood and HSPC. 2187 genes were specifically down-regulated in blood cells, 390 in HSPC and 1441 in common. (0.79 MB XLS) [file pone.0008990.s004.xls]

## Sheet: Genes Up Blood
Up or down	Tissue	transcript	Gene Name	FC Blood cells
Up	Blood	4009849	ALAS2	38.7885
Up	Blood	3421511	LYZ	36.0559
Up	Blood	2527580	IL8RB	25.659
Up	Blood	2362333	MNDA	22.9866
Up	Blood	3351280	CD3E	19.0528
Up	Blood	3869237	FPR1	18.118
Up	Blood	2440943	FCGR3A	17.5367
Up	Blood	3852832	EMR3	16.8387
Up	Blood	3891342	TUBB1	16.628
Up	Blood	2701071	P2RY13	16.2481
Up	Blood	2806468	IL7R	16.1664
Up	Blood	2447414	NCF2	15.0487
Up	Blood	2599303	IL8RA	14.7355
Up	Blood	3007740	NCF1	14.7027
Up	Blood	3839910	FPRL1	14.4869
Up	Blood	3830484	FFAR2	13.6495
Up	Blood	3868998	NKG7	13.5408
Up	Blood	3351300	CD3G	12.9736
Up	Blood	2748388	TLR2	12.7609
Up	Blood	3881651	HCK	12.3761
Up	Blood	3886765	PI3	11.8974
Up	Blood	2403446	PTAFR	11.8751
Up	Blood	3444009	CLEC7A	11.8322
Up	Blood	3221914	LOC158267	11.4352
Up	Blood	3761725	PHOSPHO1	11.2731
Up	Blood	2854327	FYB	11.0139
Up	Blood	3122784	DEFA3	10.9714
Up	Blood	3945515	APOBEC3A	10.9142
Up	Blood	3203855	WDR40A	10.6661
Up	Blood	3759006	SLC4A1	10.601
Up	Blood	3677516	MEFV	10.3483
Up	Blood	4039816	FLJ45445	10.2537
Up	Blood	3595594	AQP9	10.2102
Up	Blood	2953570	TREM1	10.1773
Up	Blood	3862108	CLC	10.1719
Up	Blood	3229338	FCN1	10.0277
Up	Blood	2353669	CD2	9.75468
Up	Blood	2790062	LOC646737	9.72072
Up	Blood	3837257	C5AR1	9.50344
Up	Blood	3411324	LRRK2	9.18634
Up	Blood	2682271	PROK2	9.15897
Up	Blood	2845159	DKFZP434B2016	9.15383
Up	Blood	2814249	LOC728506	9.12137
Up	Blood	3753860	CCL5	8.88622
Up	Blood	3756319	CCR7	8.86112
Up	Blood	3657041	ITGAX	8.80295
Up	Blood	2837232	ITK	8.71526
Up	Blood	3696142	DPEP2	8.70286
Up	Blood	3090006	SLC25A37	8.54648
Up	Blood	2866675	LOC729040	8.47441
Up	Blood	2669979	CX3CR1	8.43479
Up	Blood	3894668	NSFL1C	8.40441
Up	Blood	2487549	MXD1	8.30678
Up	Blood	2452977	FAIM3	8.25686
Up	Blood	3759077	SLC25A39	8.25144
Up	Blood	2477438	QPCT	8.20229
Up	Blood	3969115	TLR8	8.18083
Up	Blood	3351166	IL10RA	8.17057
Up	Blood	3896034	RASSF2	8.13273
Up	Blood	2973340	C6orf190	7.98974
Up	Blood	2766219	TLR1	7.83745
Up	Blood	3841545	LILRA1	7.76686
Up	Blood	3154263	SLA	7.7583
Up	Blood	7385592	PSG8	7.68148
Up	Blood	3475794	GPR109B	7.62046
Up	Blood	2660105	LOC728262	7.59775
Up	Blood	3475782	GPR109A	7.59591
Up	Blood	3936079	LOC150166	7.56457
Up	Blood	2593464	ANKRD44	7.41511
Up	Blood	2497161	IL18RAP	7.3738
Up	Blood	3089102	EPB49	7.30707
Up	Blood	3293724	C10orf54	7.29436
Up	Blood	3946095	GRAP2	7.21544
Up	Blood	3028011	MGAM	7.19503
Up	Blood	2781138	LEF1	7.18656
Up	Blood	3662851	GPR97	7.09931
Up	Blood	3046062	AOAH	7.09383
Up	Blood	3880629	CST7	7.01202
Up	Blood	2403215	FGR	7.00818
Up	Blood	3824874	IFI30	6.95539
Up	Blood	3293435	PRF1	6.92012
Up	Blood	3860137	TYROBP	6.8754
Up	Blood	3402506	CD27	6.82199
Up	Blood	2359664	S100A9	6.78767
Up	Blood	2902207	HCG27	6.77844
Up	Blood	3870361	NLRP12	6.7315
Up	Blood	3982560	P2RY10	6.67917
Up	Blood	3142967	CA1	6.67138
Up	Blood	2777714	SNCA	6.61155
Up	Blood	2773348	PF4	6.5769
Up	Blood	3870733	LILRB2	6.53653
Up	Blood	3702547	COTL1	6.53123
Up	Blood	3854954	LRRC25	6.51271
Up	Blood	4047162	CCR2	6.46995
Up	Blood	3837269	GPR77	6.46025
Up	Blood	2635741	CD96	6.44803
Up	Blood	3410384	C12orf35	6.38883
Up	Blood	2328841	LCK	6.36105
Up	Blood	3973839	CYBB	6.31111
Up	Blood	3558375	GZMB	6.3069
Up	Blood	3686339	XPO6	6.29084
Up	Blood	3354227	NRGN	6.286
Up	Blood	3962401	NFAM1	6.25029
Up	Blood	3484060	ALOX5AP	6.20514
Up	Blood	4050080	LOC728452	6.15929
Up	Blood	3744680	PIK3R5	6.15482
Up	Blood	2620813	CCR3	6.11051
Up	Blood	3834405	CEACAM3	6.08039
Up	Blood	3393744	CD3D	6.06479
Up	Blood	3381965	KCNE3	6.06185
Up	Blood	2766262	TLR6	6.05537
Up	Blood	3164816	SERINC5	6.05446
Up	Blood	2616131	CCR4	6.01247
Up	Blood	3514685	RP11-327P2,4	6.0038
Up	Blood	3992575	CD40LG	5.99546
Up	Blood	2522789	ALS2CR2	5.96874
Up	Blood	2821954	LOC729392	5.96489
Up	Blood	2808748	PARP8	5.87478
Up	Blood	2731373	PF4V1	5.83601
Up	Blood	3621029	EPB42	5.81244
Up	Blood	3404496	KLRF1	5.74807
Up	Blood	2377332	CR1	5.74323
Up	Blood	2322848	PADI4	5.73827
Up	Blood	3352948	SORL1	5.6934
Up	Blood	2635349	TRAT1	5.66236
Up	Blood	3823402	OR10H1	5.65511
Up	Blood	2527747	SLC11A1	5.65367
Up	Blood	3755862	IKZF3	5.65141
Up	Blood	3890597	RBM38	5.60698
Up	Blood	2821970	LOC728093	5.60509
Up	Blood	3814063	MBP	5.59407
Up	Blood	3774906	SECTM1	5.59016
Up	Blood	2435989	S100A8	5.55815
Up	Blood	3776193	SMCHD1	5.50609
Up	Blood	2567583	SNORD89	5.49839
Up	Blood	3641823	PRKXP1	5.42139
Up	Blood	3443183	CLEC4E	5.35187
Up	Blood	3257192	IFIT2	5.33896
Up	Blood	3770290	CD300LB	5.33388
Up	Blood	2331857	SMAP1L	5.33205
Up	Blood	2363784	HSPA6	5.30446
Up	Blood	2326749	ZDHHC18	5.28626
Up	Blood	2603051	SP110	5.25046
Up	Blood	3244622	ALOX5	5.23461
Up	Blood	3057955	FGL2	5.23359
Up	Blood	3959986	IL2RB	5.22739
Up	Blood	3127199	DOK2	5.22038
Up	Blood	3558359	GZMH	5.17997
Up	Blood	2845128	LOC728054	5.13396
Up	Blood	3645771	FLJ39639	5.10668
Up	Blood	3437500	GLT1D1	5.09848
Up	Blood	3302229	FRAT2	5.09354
Up	Blood	3404660	KLRD1	5.0914
Up	Blood	3403595	CLEC4A	5.07222
Up	Blood	3855071	FKBP8	5.05829
Up	Blood	3259785	FRAT1	5.05717
Up	Blood	3179046	SYK	4.99992
Up	Blood	3714729	MAP2K3	4.96427
Up	Blood	3680953	FLJ11151	4.95445
Up	Blood	2994558	CREB5	4.94391
Up	Blood	3547375	GPR65	4.93552
Up	Blood	3477967	SLC15A4	4.92154
Up	Blood	4007164	CFP	4.90322
Up	Blood	3902489	BCL2L1	4.88799
Up	Blood	3863214	CEACAM7	4.88124
Up	Blood	2491745	GNLY	4.87687
Up	Blood	3374606	MPEG1	4.82086
Up	Blood	3332729	CD5	4.80727
Up	Blood	3742783	NLRP1	4.80642
Up	Blood	2829171	TCF7	4.80395
Up	Blood	3834502	CD79A	4.78562
Up	Blood	3869158	SIGLEC5	4.77499
Up	Blood	3404436	CLEC2D	4.77286
Up	Blood	3223551	MEGF9	4.76985
Up	Blood	4045071	FLJ14186	4.75326
Up	Blood	2363689	FCGR2A	4.7507
Up	Blood	2520533	OBFC2A	4.74087
Up	Blood	3978167	SARDH	4.73163
Up	Blood	3535752	PTGDR	4.72587
Up	Blood	4036884	TTTY3B	4.7243
Up	Blood	4036865	PRY	4.70658
Up	Blood	3894765	SIRPG	4.70573
Up	Blood	2439101	FCRL1	4.69465
Up	Blood	2523801	CD28	4.6821
Up	Blood	3922602	UBASH3A	4.68163
Up	Blood	3758606	SOST	4.67703
Up	Blood	3812385	CD226	4.67424
Up	Blood	3645601	MMP25	4.67202
Up	Blood	3332403	MS4A1	4.65195
Up	Blood	3286921	39515	4.58938
Up	Blood	2427791	DENND2D	4.58365
Up	Blood	3213940	SEMA4D	4.57712
Up	Blood	2390941	GLT8D3	4.5544
Up	Blood	2441220	SH2D1B	4.50771
Up	Blood	3553531	TNFAIP2	4.50466
Up	Blood	3839619	SIGLEC9	4.49611
Up	Blood	3845681	MOBKL2A	4.4845
Up	Blood	3579114	BCL11B	4.47262
Up	Blood	2701018	GPR171	4.45284
Up	Blood	3031533	GIMAP4	4.42662
Up	Blood	3656990	ITGAM	4.41539
Up	Blood	3602116	C15orf39	4.39161
Up	Blood	3015519	PILRA	4.38798
Up	Blood	2428079	C1orf183	4.37343
Up	Blood	4038415	GALNAC4S-6ST	4.35515
Up	Blood	2353988	FAM46C	4.34455
Up	Blood	3890180	C20orf32	4.34229
Up	Blood	3772525	PSCD1	4.32303
Up	Blood	2611848	SLC6A6	4.31332
Up	Blood	2357845	FCGR1A	4.29926
Up	Blood	3427876	APAF1	4.27439
Up	Blood	2651015	SORD	4.26323
Up	Blood	3918447	IFNAR2	4.2591
Up	Blood	3742212	ALOX15	4.23105
Up	Blood	3281068	PIP5K2A	4.19033
Up	Blood	3870449	VSTM1	4.18615
Up	Blood	2321779	EFHD2	4.18448
Up	Blood	3318123	OR52K3P	4.17412
Up	Blood	2440888	LOC729907	4.16963
Up	Blood	2327677	EPB41	4.1255
Up	Blood	3512948	C13orf18	4.11444
Up	Blood	3444086	KLRK1	4.10653
Up	Blood	2801125	CHST6	4.09943
Up	Blood	3332663	CD6	4.08932
Up	Blood	2461999	LYST	4.08631
Up	Blood	2320727	TNFRSF1B	4.05723
Up	Blood	3887210	MMP9	4.02787
Up	Blood	2640916	ABTB1	4.02637
Up	Blood	3642664	HBA2	3.98685
Up	Blood	3404530	CLEC12A	3.9614
Up	Blood	3763656	TRIM25	3.95955
Up	Blood	3981333	RP11-262D11,5	3.95773
Up	Blood	3480108	DXS542	3.95678
Up	Blood	4040729	LOC400581	3.94486
Up	Blood	3426633	MIA3	3.92537
Up	Blood	2842157	HRH2	3.88154
Up	Blood	3031573	GIMAP5	3.87951
Up	Blood	2688717	BTLA	3.87395
Up	Blood	3259253	ENTPD1	3.8666
Up	Blood	3770305	CD300C	3.8629
Up	Blood	3753617	SLFN5	3.81863
Up	Blood	2432220	FAM91A2	3.81458
Up	Blood	3642675	HBA1	3.78622
Up	Blood	3863189	CEACAM4	3.74706
Up	Blood	2324084	CDA	3.74679
Up	Blood	3381241	CENTD2	3.73402
Up	Blood	3936009	IL17RA	3.70969
Up	Blood	2442587	CD247	3.70021
Up	Blood	2556302	PELI1	3.69694
Up	Blood	3841862	FCAR	3.69273
Up	Blood	3397589	ETS1	3.68943
Up	Blood	2451463	ADIPOR1	3.68885
Up	Blood	3332131	STX3	3.6876
Up	Blood	3841357	KIR3DX1	3.6658
Up	Blood	3361149	GVIN1	3.66538
Up	Blood	3028217	TRBV3-1	3.66392
Up	Blood	3270270	PTPRE	3.62676
Up	Blood	3489538	ARL11	3.62499
Up	Blood	3374402	LPXN	3.60335
Up	Blood	3204680	SIT1	3.60108
Up	Blood	3737338	C17orf27	3.59884
Up	Blood	2452405	NUAK2	3.59002
Up	Blood	3742627	UNQ5783	3.57302
Up	Blood	2987544	LFNG	3.56976
Up	Blood	3445544	FLJ22662	3.56851
Up	Blood	3664785	CKLF	3.55182
Up	Blood	2666770	LOC286191	3.54907
Up	Blood	2390904	UIMC1	3.53965
Up	Blood	3186966	TLR4	3.53577
Up	Blood	3419898	RASSF3	3.50674
Up	Blood	3581404	GPR132	3.49092
Up	Blood	3861924	LOC441849	3.48738
Up	Blood	3660175	NOD2	3.485
Up	Blood	2648141	MBNL1	3.47987
Up	Blood	2778366	LOC728442	3.46874
Up	Blood	2702295	LOC339894	3.46647
Up	Blood	3870611	LILRA6	3.46102
Up	Blood	3329983	PTPRJ	3.45639
Up	Blood	3551566	EVL	3.45103
Up	Blood	3674886	C16orf35	3.43676
Up	Blood	3772484	LOC284120	3.43071
Up	Blood	3528895	LRP10	3.4226
Up	Blood	4047607	BTNL8	3.42114
Up	Blood	2893392	LY86	3.41541
Up	Blood	2531233	SP140	3.40808
Up	Blood	3607275	ISG20	3.37518
Up	Blood	3704270	CYBA	3.36274
Up	Blood	3402786	CD4	3.36167
Up	Blood	3413067	LOC730662	3.35492
Up	Blood	2445141	RFWD2	3.34731
Up	Blood	3443804	KLRB1	3.33174
Up	Blood	2496907	IL1R2	3.32337
Up	Blood	3920850	KCNJ15	3.31635
Up	Blood	3680434	LITAF	3.27912
Up	Blood	2951916	STK38	3.26319
Up	Blood	3649293	LOC23117	3.2554
Up	Blood	2953866	CCND3	3.25111
Up	Blood	3393704	LOC196264	3.2449
Up	Blood	2783510	GK3P	3.23891
Up	Blood	2458921	ITPKB	3.23751
Up	Blood	2435410	S100A11	3.23483
Up	Blood	3022888	TLK2	3.23235
Up	Blood	3430086	TCP11L2	3.23006
Up	Blood	2672096	CCR1	3.22561
Up	Blood	3770321	LOC441800	3.22137
Up	Blood	3841756	KIR2DL1	3.22009
Up	Blood	3733275	KCNJ2	3.21839
Up	Blood	3989826	SH2D1A	3.20985
Up	Blood	3405010	LOC338817	3.19448
Up	Blood	2370926	NPL	3.18658
Up	Blood	2915491	CYB5R4	3.18467
Up	Blood	3444147	KLRC1	3.18021
Up	Blood	2735341	LOC728561	3.17608
Up	Blood	3280987	LOC340900	3.17363
Up	Blood	3943414	FBXO7	3.16401
Up	Blood	2555093	LOC442017	3.1565
Up	Blood	2425912	LOC440597	3.15212
Up	Blood	2450501	KIF21B	3.15031
Up	Blood	2973856	SAMD3	3.15015
Up	Blood	2735533	FAM13A1OS	3.14678
Up	Blood	3153328	FAM49B	3.14315
Up	Blood	2809793	GZMK	3.1408
Up	Blood	2617563	MYD88	3.14019
Up	Blood	3538893	PRKCH	3.13097
Up	Blood	3377861	DKFZp761E198	3.13064
Up	Blood	2900832	OR2H1	3.13026
Up	Blood	3203086	DDX58	3.12786
Up	Blood	3595262	LOC283663	3.12771
Up	Blood	2883440	ADAM19	3.12127
Up	Blood	2721737	LOC285540	3.12114
Up	Blood	3761164	SKAP1	3.11975
Up	Blood	3420497	HELB	3.11646
Up	Blood	2361342	SEMA4A	3.10312
Up	Blood	4038412	FLJ12616	3.09058
Up	Blood	2624291	PRKCD	3.08118
Up	Blood	3529877	LTB4R	3.07597
Up	Blood	3078774	ZNF467	3.06347
Up	Blood	3212976	ZCCHC6	3.06302
Up	Blood	3751625	SSH2	3.06176
Up	Blood	3025740	TMEM140	3.06138
Up	Blood	2888485	HK3	3.06125
Up	Blood	2363562	FCER1G	3.04445
Up	Blood	3142217	PAG1	3.03823
Up	Blood	3649811	NDE1	3.03254
Up	Blood	2944158	IMPDH1	3.02762
Up	Blood	2522616	CASP10	3.01417
Up	Blood	2912980	OGFRL1	3.0114
Up	Blood	3655982	LOC283901	3.01054
Up	Blood	2938091	LOC729891	3.00641
Up	Blood	3488985	ITM2B	2.99725
Up	Blood	3071459	LRRC4	2.99411
Up	Blood	2440327	SLAMF1	2.98255
Up	Blood	3672489	IRF8	2.98181
Up	Blood	3738629	SLC16A3	2.97983
Up	Blood	3865853	PGLYRP1	2.95528
Up	Blood	2766217	LOC651738	2.95141
Up	Blood	2860178	CD180	2.95084
Up	Blood	3404685	ARP11	2.94861
Up	Blood	3347658	ATM	2.94809
Up	Blood	3000895	MGC16075	2.94075
Up	Blood	2514304	DHRS9	2.93962
Up	Blood	3820066	LOC646048	2.93483
Up	Blood	3940099	ADORA2A	2.93378
Up	Blood	3333309	BEST1	2.93242
Up	Blood	3676262	SEPX1	2.92112
Up	Blood	2843091	RGS14	2.92044
Up	Blood	2738191	KIAA1546	2.91683
Up	Blood	2814126	SMA3	2.91566
Up	Blood	2362351	IFI16	2.91434
Up	Blood	2643207	FLJ10120	2.91173
Up	Blood	3731460	LOC440459	2.90886
Up	Blood	3654227	IL21R	2.90696
Up	Blood	2907396	FLJ38717	2.90663
Up	Blood	3223738	TRAF1	2.88412
Up	Blood	3770345	CD300E	2.88278
Up	Blood	3226287	FLJ10232	2.88202
Up	Blood	2363992	LOC646470	2.87055
Up	Blood	2351854	C1orf162	2.86204
Up	Blood	2739792	ALPK1	2.85769
Up	Blood	2440413	ITLN1	2.85721
Up	Blood	3870758	LILRA5	2.84968
Up	Blood	2818517	CSPG2	2.8479
Up	Blood	2833286	ARHGAP26	2.84619
Up	Blood	3709685	NDEL1	2.82602
Up	Blood	2861412	LOC651112	2.82402
Up	Blood	3848020	TNFSF14	2.81984
Up	Blood	2362723	FCRL6	2.81762
Up	Blood	2998453	LOC349114	2.81336
Up	Blood	3315658	IFITM2	2.81215
Up	Blood	3598165	PLEKHQ1	2.8098
Up	Blood	3226237	DPM2	2.80945
Up	Blood	2383686	LOC732418	2.80922
Up	Blood	3315607	ATHL1	2.80434
Up	Blood	3836317	VASP	2.80222
Up	Blood	3839346	SPIB	2.79399
Up	Blood	3855856	EDG4	2.78913
Up	Blood	2612625	OXNAD1	2.78759
Up	Blood	2837614	LOC731734	2.78697
Up	Blood	2980449	PIP3-E	2.78418
Up	Blood	3578152	TCL1A	2.78359
Up	Blood	3670918	PLCG2	2.77748
Up	Blood	2993975	LOC442288	2.77422
Up	Blood	2997789	GPR141	2.77072
Up	Blood	3631214	TLE3	2.76829
Up	Blood	3360142	TRIM21	2.76575
Up	Blood	3605268	TM6SF1	2.76519
Up	Blood	3527662	RNASE6	2.75948
Up	Blood	3277387	C10orf31	2.75935
Up	Blood	2368180	GPR52	2.75886
Up	Blood	3957790	MGC17330	2.75801
Up	Blood	3657253	ERAF	2.75434
Up	Blood	3910208	LOC645771	2.75413
Up	Blood	3863504	DEDD2	2.7527
Up	Blood	3285326	PBEF1	2.7516
Up	Blood	2433776	TRN1	2.75096
Up	Blood	2562031	LOC129293	2.74694
Up	Blood	3635159	MTHFS	2.74554
Up	Blood	2603225	LOC151475	2.73441
Up	Blood	3819016	STXBP2	2.73178
Up	Blood	3751121	FLOT2	2.7281
Up	Blood	2969886	FYN	2.72372
Up	Blood	3658459	SLC6A10P	2.72155
Up	Blood	3735945	LOC400622	2.71847
Up	Blood	3351675	BLR1	2.71331
Up	Blood	2363202	SLAMF7	2.71087
Up	Blood	3770743	GRB2	2.70754
Up	Blood	3824427	FAM129C	2.70382
Up	Blood	2363248	LY9	2.7021
Up	Blood	3910260	ZNF217	2.69456
Up	Blood	3512275	LOC400128	2.69268
Up	Blood	3782853	C18orf16	2.69253
Up	Blood	2372858	RGS2	2.68794
Up	Blood	3949431	LOC284930	2.68145
Up	Blood	2757615	LOC728140	2.67982
Up	Blood	3339880	TNFRSF19L	2.67424
Up	Blood	2562932	CD8A	2.66736
Up	Blood	3838556	FLT3LG	2.65998
Up	Blood	3844382	OR4F21	2.65991
Up	Blood	3896488	C11orf17	2.65756
Up	Blood	2609422	MAN2A2	2.65561
Up	Blood	3687452	YPEL3	2.65452
Up	Blood	3315024	ADAM8	2.65286
Up	Blood	3090512	DOCK5	2.65034
Up	Blood	2862073	LOC389300	2.64814
Up	Blood	3385175	PICALM	2.6426
Up	Blood	3972929	CKS1B	2.64238
Up	Blood	2336456	MGC52498	2.64021
Up	Blood	3604961	LOC441730	2.6266
Up	Blood	3337390	TCIRG1	2.62574
Up	Blood	2737596	BANK1	2.62112
Up	Blood	3226041	SH2D3C	2.61902
Up	Blood	3625271	RAB27A	2.61838
Up	Blood	2447454	ARPC5	2.6177
Up	Blood	3957003	ASCC2	2.61565
Up	Blood	3029129	ZYX	2.61306
Up	Blood	4018661	ATP6V1A	2.60786
Up	Blood	3863079	B3GNT8	2.60348
Up	Blood	3357481	LOC283177	2.60026
Up	Blood	3871662	NLRP11	2.59153
Up	Blood	3756591	KRT23	2.58659
Up	Blood	3526831	RASA3	2.5847
Up	Blood	3823681	KLF2	2.58156
Up	Blood	3189601	ZBTB34	2.57958
Up	Blood	3936330	C22orf37	2.57747
Up	Blood	4051144	RP11-138L21,1	2.57549
Up	Blood	3918535	IL10RB	2.57527
Up	Blood	3966882	TBC1D7	2.57296
Up	Blood	4013808	ZNF772	2.57157
Up	Blood	4045981	OR5BU1	2.57096
Up	Blood	2844453	MAML1	2.57017
Up	Blood	3941119	LOC388889	2.56949
Up	Blood	3441941	VAMP1	2.56913
Up	Blood	3091301	PTK2B	2.56405
Up	Blood	2435981	S100A12	2.55923
Up	Blood	2880830	IL17B	2.55899
Up	Blood	3935619	LOC391265	2.551
Up	Blood	2431877	TASP1	2.54674
Up	Blood	3182188	BAGE	2.54374
Up	Blood	3900702	DLGAP4	2.54179
Up	Blood	3697090	ST3GAL2	2.53797
Up	Blood	2619761	ABHD5	2.53694
Up	Blood	3204558	KIAA1539	2.53681
Up	Blood	2723391	MGC42157	2.53675
Up	Blood	3464860	DUSP6	2.53618
Up	Blood	2383859	GUK1	2.53359
Up	Blood	3004628	ZNF588	2.53321
Up	Blood	3853493	FLJ21438	2.52982
Up	Blood	2547454	NLRC4	2.52618
Up	Blood	3773850	DKFZp761P0212	2.52397
Up	Blood	3917555	KRTAP13-4	2.52028
Up	Blood	3305313	KIAA1754	2.51766
Up	Blood	2949118	LTB	2.51104
Up	Blood	3035990	CARD11	2.50856
Up	Blood	4044363	CNR2	2.50651
Up	Blood	2447877	FAM129A	2.5056
Up	Blood	3207833	FLJ41455	2.50368
Up	Blood	3800834	ABHD3	2.49955
Up	Blood	3015865	SLC12A9	2.49876
Up	Blood	3704352	RNF166	2.49867
Up	Blood	3175119	OSTF1	2.49595
Up	Blood	3736390	PGS1	2.49075
Up	Blood	2363808	FCGR2B	2.49036
Up	Blood	3869030	SIGLEC10	2.48904
Up	Blood	3571347	NUMB	2.48901
Up	Blood	2424524	DPYD	2.48603
Up	Blood	2615360	TGFBR2	2.48245
Up	Blood	3841574	LILRB1	2.48122
Up	Blood	2458455	ENAH	2.47733
Up	Blood	3061916	TPRXL	2.47732
Up	Blood	3374631	LOC643709	2.47431
Up	Blood	2645579	RASA2	2.47397
Up	Blood	3813840	ZNF516	2.47024
Up	Blood	2712040	CENTB2	2.46632
Up	Blood	3080245	LOC728923	2.46479
Up	Blood	2964553	BACH2	2.45227
Up	Blood	3089799	TNFRSF10C	2.45074
Up	Blood	3660213	CYLD	2.44934
Up	Blood	2569649	EDAR	2.448
Up	Blood	3844347	FLJ00038	2.44659
Up	Blood	2810330	MAP3K1	2.4459
Up	Blood	2852821	SMA4	2.44485
Up	Blood	3981361	FLJ44635	2.43463
Up	Blood	2899393	BTN2A3	2.43448
Up	Blood	2999737	DBNL	2.43025
Up	Blood	3824775	MAST3	2.42917
Up	Blood	3818732	ARHGEF18	2.42842
Up	Blood	2878417	LOC642511	2.42832
Up	Blood	4045598	S100A3	2.42827
Up	Blood	3157217	CYP11B1	2.4232
Up	Blood	3629336	ACF	2.42263
Up	Blood	4053056	KIR3DL3	2.42182
Up	Blood	3811339	BCL2	2.42153
Up	Blood	3622050	LOC197135	2.4204
Up	Blood	2471809	FLJ12334	2.4191
Up	Blood	4038024	DUX4C	2.41753
Up	Blood	2777639	GPRIN3	2.41394
Up	Blood	2834743	ADRB2	2.40966
Up	Blood	3389330	CASP5	2.40933
Up	Blood	3653033	LOC729199	2.40757
Up	Blood	3352070	CBL	2.40556
Up	Blood	3987029	TMEM164	2.4003
Up	Blood	3784651	LOC648532	2.40002
Up	Blood	3654175	IL4R	2.39863
Up	Blood	3444117	KLRC3	2.39702
Up	Blood	3971871	LOC729685	2.39566
Up	Blood	3458337	STAT6	2.39502
Up	Blood	3731543	RGS9	2.39365
Up	Blood	3549821	LOC390503	2.3932
Up	Blood	3301914	PIK3AP1	2.39082
Up	Blood	3181087	LOC441455	2.39047
Up	Blood	3466902	LOC389641	2.38902
Up	Blood	2494868	LOC150763	2.3886
Up	Blood	3031544	GIMAP1	2.38815
Up	Blood	2459565	C1orf145	2.38228
Up	Blood	3728889	CLTC	2.38164
Up	Blood	2377229	CD55	2.3811
Up	Blood	3561912	LOC283547	2.38061
Up	Blood	2534205	LOC728245	2.38052
Up	Blood	3028184	LOC93432	2.3788
Up	Blood	3451814	NELL2	2.37687
Up	Blood	2433786	LOC729118	2.3739
Up	Blood	3942916	MGC15705	2.37034
Up	Blood	3847906	DENND1C	2.3703
Up	Blood	2752851	LOC285501	2.36929
Up	Blood	2803329	BASP1	2.36561
Up	Blood	2603341	LOC348761	2.36361
Up	Blood	3046681	TRGV5	2.36346
Up	Blood	2927993	HECA	2.36324
Up	Blood	3027961	TAS2R5	2.36266
Up	Blood	2360257	IL6R	2.35618
Up	Blood	2648677	MME	2.35608
Up	Blood	3618736	RASGRP1	2.35441
Up	Blood	2330002	EIF2C4	2.35416
Up	Blood	3016070	MUC17	2.35378
Up	Blood	4050539	NDOR1	2.35334
Up	Blood	3404058	LOC144571	2.35132
Up	Blood	3602039	PPCDC	2.35041
Up	Blood	2427445	LOC440600	2.3497
Up	Blood	3742400	PFN1	2.34765
Up	Blood	2824354	DCP2	2.34741
Up	Blood	2825315	LOC728342	2.3459
Up	Blood	3761274	HOXB1	2.34513
Up	Blood	3533811	LRFN5	2.33969
Up	Blood	3649642	LOC653772	2.33724
Up	Blood	3704111	LOC651721	2.33429
Up	Blood	2905579	FLJ45825	2.33383
Up	Blood	3431376	ANKRD13A	2.33159
Up	Blood	2362201	CD1C	2.32963
Up	Blood	3799167	MPPE1	2.32875
Up	Blood	3976766	WAS	2.32795
Up	Blood	2899678	LOC729915	2.32434
Up	Blood	3850660	SPBC24	2.3223
Up	Blood	2832787	LOC401220	2.32075
Up	Blood	3185498	SLC31A2	2.32042
Up	Blood	2993727	SNX10	2.31936
Up	Blood	3437250	FLJ37505	2.31789
Up	Blood	2717846	GPR78	2.31645
Up	Blood	4001850	MAP3K15	2.3145
Up	Blood	2934308	IGF2R	2.31353
Up	Blood	2639054	PARP14	2.31321
Up	Blood	2673312	PFKFB4	2.31257
Up	Blood	3455728	KRT1	2.31203
Up	Blood	3841881	NCR1	2.31176
Up	Blood	3914307	RGS19	2.3103
Up	Blood	3720616	GSDM1	2.30591
Up	Blood	3053380	ZNF117	2.30467
Up	Blood	3772090	TMC6	2.30303
Up	Blood	3684504	IGSF6	2.30299
Up	Blood	2715580	SH3BP2	2.30286
Up	Blood	4049559	SCRT1	2.29419
Up	Blood	2439554	AIM2	2.29417
Up	Blood	2495446	INPP4A	2.294
Up	Blood	2444842	KIAA0040	2.29329
Up	Blood	2501204	IL1RN	2.29151
Up	Blood	3612636	LOC401805	2.2913
Up	Blood	2495187	ZAP70	2.29039
Up	Blood	3360401	HBB	2.28941
Up	Blood	3945545	APOBEC3B	2.28878
Up	Blood	3735752	SEC14L1	2.28703
Up	Blood	2792166	39508	2.28366
Up	Blood	2745288	IL15	2.2819
Up	Blood	3602767	PSTPIP1	2.27899
Up	Blood	3749795	MGC33894	2.2761
Up	Blood	3759849	PLEKHM1	2.27463
Up	Blood	3718930	CCL4L2	2.27343
Up	Blood	3923838	KRTAP10-4	2.27176
Up	Blood	2809810	GZMA	2.27067
Up	Blood	3052336	RP5-1022P6,2	2.26817
Up	Blood	3933550	TFF2	2.26762
Up	Blood	2588627	LOC375295	2.2669
Up	Blood	2899437	BTN2A1	2.26652
Up	Blood	3311269	FAM53B	2.26135
Up	Blood	3759778	ARHGAP27	2.26134
Up	Blood	3288688	PRO0471	2.26083
Up	Blood	3245881	WDFY4	2.26066
Up	Blood	2395853	LOC644997	2.25582
Up	Blood	2354553	HSD3B1	2.25582
Up	Blood	3691920	DKFZp313P036	2.25543
Up	Blood	2860728	C1orf97	2.25166
Up	Blood	3099750	SDCBP	2.25108
Up	Blood	3846783	UBXD1	2.24981
Up	Blood	3854693	IL12RB1	2.24897
Up	Blood	3766269	LIMD2	2.24624
Up	Blood	2581726	RPRM	2.24317
Up	Blood	4051226	C9orf164	2.24069
Up	Blood	3725602	ABI3	2.2381
Up	Blood	2844888	BTNL3	2.23406
Up	Blood	2884578	CCNJL	2.23063
Up	Blood	2891183	LOC729655	2.22901
Up	Blood	3646434	UBN1	2.2257
Up	Blood	3578862	C14orf64	2.2237
Up	Blood	2999485	STK17A	2.22253
Up	Blood	2994193	EVX1	2.22124
Up	Blood	3651814	LOC143244	2.22022
Up	Blood	2922881	RFXDC1	2.21912
Up	Blood	2828479	SLC22A4	2.21784
Up	Blood	2772414	SULT1B1	2.21629
Up	Blood	2796384	IRF2	2.21509
Up	Blood	3127771	FAM38A	2.21479
Up	Blood	3774883	CD7	2.21415
Up	Blood	3480765	GRK6	2.21071
Up	Blood	2901043	LOC554223	2.21032
Up	Blood	3918635	IFNGR2	2.20854
Up	Blood	2363852	FCRLA	2.208
Up	Blood	2627390	ATXN7	2.20716
Up	Blood	3179960	FAM120A	2.20711
Up	Blood	4052411	TEKT4	2.20697
Up	Blood	3862646	SMA5	2.20288
Up	Blood	2386614	LOC729498	2.2016
Up	Blood	2829316	AD7C-NTP	2.20136
Up	Blood	2975635	FAM54A	2.20029
Up	Blood	2702191	TIPARP	2.1972
Up	Blood	2361564	TTC24	2.19526
Up	Blood	3591006	SNAP23	2.19483
Up	Blood	2416033	LOC199899	2.19212
Up	Blood	3027943	TAS2R3	2.19153
Up	Blood	3542145	KIAA0247	2.19074
Up	Blood	2636483	SIDT1	2.19037
Up	Blood	2821347	LRAP	2.18672
Up	Blood	3119933	LOC730868	2.18631
Up	Blood	3587015	KLF13	2.18625
Up	Blood	3689249	LOC401847	2.17949
Up	Blood	2604390	ARL4C	2.17837
Up	Blood	2421883	GBP1	2.17768
Up	Blood	3031517	GIMAP7	2.17468
Up	Blood	2321072	PRAMEF8	2.17302
Up	Blood	2987272	LOC732280	2.17251
Up	Blood	3313946	LOC652140	2.16833
Up	Blood	3489138	CYSLTR2	2.16811
Up	Blood	3723868	LRRC37A2	2.16613
Up	Blood	3108226	PGCP	2.16215
Up	Blood	2362157	CD1D	2.16152
Up	Blood	3944826	SH3BP1	2.15979
Up	Blood	3746658	HGSNAT	2.1595
Up	Blood	3595876	LOC645991	2.15834
Up	Blood	2362180	CD1A	2.15777
Up	Blood	3406111	LOC644693	2.15657
Up	Blood	3471327	HVCN1	2.15484
Up	Blood	4010056	LOC147804	2.15449
Up	Blood	3522662	EBI2	2.15443
Up	Blood	2950145	HLA-DOB	2.15424
Up	Blood	2325158	MDS2	2.15101
Up	Blood	3226253	FAM102A	2.15039
Up	Blood	3290368	IPMK	2.14719
Up	Blood	3873338	C20orf55	2.14715
Up	Blood	3091000	BNIP3L	2.14589
Up	Blood	2395146	TNFRSF9	2.1457
Up	Blood	3240532	C10orf126	2.14482
Up	Blood	2324416	ALPL	2.14482
Up	Blood	2650357	ARL14	2.14344
Up	Blood	2385343	DISC1	2.14255
Up	Blood	3730806	MAP3K3	2.13723
Up	Blood	2796623	LOC643036	2.13657
Up	Blood	3866135	PRKD2	2.13453
Up	Blood	2390876	LOC440551	2.13241
Up	Blood	2949294	LY6G6E	2.13053
Up	Blood	3375091	SLC15A3	2.12992
Up	Blood	3121042	MGC70863	2.12987
Up	Blood	3357926	TMEM16J	2.12866
Up	Blood	3230141	NOTCH1	2.12652
Up	Blood	3823982	MYO9B	2.12589
Up	Blood	2627342	FLJ44379	2.12586
Up	Blood	2674168	C3orf62	2.12324
Up	Blood	3732793	ARSG	2.12284
Up	Blood	3044152	LOC285949	2.12193
Up	Blood	3760857	LOC728896	2.1206
Up	Blood	3315584	NLRP6	2.11962
Up	Blood	2320411	AGTRAP	2.11948
Up	Blood	3688009	LOC647086	2.11847
Up	Blood	3103523	LY96	2.11829
Up	Blood	2770054	NMU	2.11716
Up	Blood	2398687	LOC644634	2.11709
Up	Blood	3608113	IQGAP1	2.11572
Up	Blood	2723997	KLF3	2.11567
Up	Blood	2851511	CDH9	2.11506
Up	Blood	3085933	C8orf12	2.11431
Up	Blood	3872434	TRMT11	2.11243
Up	Blood	2845973	AYTL2	2.10739
Up	Blood	3761034	ATAD4	2.10396
Up	Blood	3873629	SIRPA	2.10119
Up	Blood	2550325	OXER1	2.09893
Up	Blood	3483712	LOC440131	2.09589
Up	Blood	3479079	MUC8	2.09513
Up	Blood	3724545	ITGB3	2.09491
Up	Blood	3942179	MTMR3	2.0939
Up	Blood	3804962	LOC647946	2.09298
Up	Blood	3063770	C7orf43	2.09267
Up	Blood	3555590	OR6S1	2.0924
Up	Blood	3473436	TESC	2.09203
Up	Blood	2538592	LOC388923	2.08987
Up	Blood	2446983	FLJ46134	2.08826
Up	Blood	2905327	FGD2	2.0871
Up	Blood	3349660	HTR3B	2.08641
Up	Blood	2766192	TLR10	2.08424
Up	Blood	3153428	DDEF1	2.08311
Up	Blood	3335952	PACS1	2.08176
Up	Blood	2450449	LOC730208	2.08113
Up	Blood	3382861	PAK1	2.07889
Up	Blood	2998969	LOC285954	2.07583
Up	Blood	2398820	PADI2	2.07545
Up	Blood	3677086	LOC283874	2.0752
Up	Blood	2359483	SPRR4	2.07414
Up	Blood	3518720	LOC729159	2.07408
Up	Blood	3873678	LOC727993	2.07292
Up	Blood	3937130	C22orf25	2.07279
Up	Blood	3594825	PIGB	2.07188
Up	Blood	3288190	LOC729096	2.07181
Up	Blood	3778504	RAB31	2.07074
Up	Blood	3841684	LILRP2	2.07023
Up	Blood	3654956	LAT	2.06729
Up	Blood	3445574	GUCY2C	2.06499
Up	Blood	3657436	LOC647189	2.0644
Up	Blood	2489071	MGC22014	2.06351
Up	Blood	3580382	LOC728134	2.06139
Up	Blood	3862273	PRR13	2.05686
Up	Blood	3851840	KLF1	2.05571
Up	Blood	3179810	WNK2	2.05536
Up	Blood	3455816	KRT7	2.05445
Up	Blood	2348896	CDC14A	2.05362
Up	Blood	3674349	ZNF276	2.05212
Up	Blood	3904691	SAMHD1	2.05181
Up	Blood	3963905	C22orf26	2.05176
Up	Blood	3321512	PDE3B	2.05173
Up	Blood	3383227	GAB2	2.0513
Up	Blood	3072749	FLJ43663	2.04971
Up	Blood	3434413	RNF10	2.04908
Up	Blood	3597603	USP3	2.04725
Up	Blood	3874805	LOC643305	2.04683
Up	Blood	3846280	TBXA2R	2.04606
Up	Blood	2592356	STAT4	2.04525
Up	Blood	3767053	MGC40489	2.04479
Up	Blood	2530713	CCL20	2.04216
Up	Blood	3832978	ZFP36	2.04166
Up	Blood	2439001	FCRL3	2.04151
Up	Blood	2377427	CD46	2.04133
Up	Blood	2704825	LOC151825	2.0412
Up	Blood	3687664	CTNNB1	2.03806
Up	Blood	2748198	KIAA0922	2.03745
Up	Blood	3566595	FLJ31306	2.03712
Up	Blood	2359360	LCE2B	2.0361
Up	Blood	2949132	NCR3	2.03609
Up	Blood	2869179	LOC285708	2.03524
Up	Blood	2936657	CCR6	2.035
Up	Blood	2362064	KIRREL	2.03418
Up	Blood	3830359	MAG	2.0336
Up	Blood	3901055	CD93	2.03358
Up	Blood	2663295	TMEM40	2.03052
Up	Blood	3015778	EPO	2.03031
Up	Blood	3500055	DAOA	2.02925
Up	Blood	3315976	LOC731297	2.02627
Up	Blood	2357498	LOC654342	2.02579
Up	Blood	2401448	E2F2	2.0238
Up	Blood	3200877	LOC285679	2.02331
Up	Blood	3095257	INDOL1	2.02312
Up	Blood	3217236	TBC1D2	2.02306
Up	Blood	3336857	ANKRD13D	2.02153
Up	Blood	3843525	ZNF586	2.02131
Up	Blood	3670772	CMIP	2.01895
Up	Blood	3328725	LOC221122	2.0181
Up	Blood	3103062	KCNB2	2.01736
Up	Blood	2512601	TANK	2.01533
Up	Blood	2919669	PRDM1	2.01461
Up	Blood	3257098	FAS	2.01378
Up	Blood	3723782	OR7E5P	2.01323
Up	Blood	2801567	CFLAR	2.01216
Up	Blood	3479914	RP11-408E5,4	2.01172
Up	Blood	2933706	SYTL3	2.01093
Up	Blood	3440921	EFCAB4B	2.01073
Up	Blood	3814978	CDC34	2.00924
Up	Blood	2656115	LOC339926	2.00915
Up	Blood	2527655	GPBAR1	2.00606
Up	Blood	2903574	B3GALT4	2.0053
Up	Blood	2481195	LOC728971	2.00442
Up	Blood	3531296	LOC349408	2.0043
Up	Blood	2343397	MGC27382	2.00392
Up	Blood	3015395	PVRIG	2.00373
Up	Blood	2663396	IQSEC1	2.00244
Up	Blood	2787073	UCP1	2.0021
Up	Blood	3215146	NINJ1	2.00177

## Sheet: Genes Up HSPC
Up or down	Tissue	transcript	Gene Name	FC HSPC
Up	HSPC	2947073	HIST1H1B	40.5931
Up	HSPC	2731513	EREG	36.8486
Up	HSPC	2926802	MYB	26.5131
Up	HSPC	3443868	CD69	22.8956
Up	HSPC	3755429	RPL23	20.8382
Up	HSPC	2947077	HIST1H3I	20.4328
Up	HSPC	2899223	HIST1H2AE	18.8097
Up	HSPC	3764245	MPO	17.8931
Up	HSPC	2947040	HIST1H2AJ	16.792
Up	HSPC	2394558	RPL22	16.7242
Up	HSPC	3061319	CDK6	16.2164
Up	HSPC	2946215	HIST1H3B	16.1401
Up	HSPC	3098356	C5orf13	14.6179
Up	HSPC	2900051	HIST1H3H	14.4439
Up	HSPC	3584028	LOC728498	14.4093
Up	HSPC	3790704	PMAIP1	13.9985
Up	HSPC	2946353	HIST1H1D	13.9531
Up	HSPC	3816815	GNA15	13.493
Up	HSPC	3623552	ATP8B4	13.4627
Up	HSPC	2899261	HIST1H2BI	13.2238
Up	HSPC	3629103	KIAA0101	12.64
Up	HSPC	2947100	HIST1H2AM	12.3142
Up	HSPC	2811812	IPO11	12.3059
Up	HSPC	2900059	HIST1H2BM	11.4797
Up	HSPC	3090209	ADAM28	11.1478
Up	HSPC	2761842	PROM1	11.0058
Up	HSPC	3925721	LOC388814	10.9644
Up	HSPC	2516023	CDCA7	10.8634
Up	HSPC	2470838	MYCN	10.85
Up	HSPC	2946369	HIST1H3G	10.6697
Up	HSPC	2900091	HIST1H2AL	10.6478
Up	HSPC	3106243	RIPK2	10.5474
Up	HSPC	2731332	IL8	10.4065
Up	HSPC	2703090	LOC402145	10.1713
Up	HSPC	2688180	DPPA4	10.1665
Up	HSPC	2375877	SNRPE	10.1559
Up	HSPC	3623655	HDC	10.0323
Up	HSPC	2947063	HIST1H2AK	9.80417
Up	HSPC	3895118	CPXM1	9.22145
Up	HSPC	2343473	IFI44L	9.07533
Up	HSPC	2434080	HIST2H3C	9.04603
Up	HSPC	2694675	H1FX	9.03639
Up	HSPC	2816536	CRHBP	9.00364
Up	HSPC	2429371	TSPAN2	8.91598
Up	HSPC	3555067	KIAA0125	8.88348
Up	HSPC	2900074	HIST1H2BN	8.8648
Up	HSPC	2719656	CD38	8.63835
Up	HSPC	2805635	NPR3	8.54834
Up	HSPC	2946219	HIST1H2AB	8.18195
Up	HSPC	2950277	HLA-DMA	8.10609
Up	HSPC	2900047	HIST1H2AI	8.06709
Up	HSPC	3148582	EIF3S6	7.95926
Up	HSPC	3459434	FAM19A2	7.72009
Up	HSPC	3279915	ST8SIA6	7.69204
Up	HSPC	2637470	PTMA	7.68776
Up	HSPC	2694314	GATA2	7.64778
Up	HSPC	2500263	LOC647436	7.62836
Up	HSPC	2899206	HIST1H2BF	7.626
Up	HSPC	2580955	NMI	7.60786
Up	HSPC	2453307	CD34	7.33498
Up	HSPC	2775214	PRKG2	7.26995
Up	HSPC	3836266	FOSB	7.24952
Up	HSPC	2343511	IFI44	7.20991
Up	HSPC	2947032	HIST1H2BL	7.1916
Up	HSPC	2340819	TCTEX1D1	7.18731
Up	HSPC	2768396	TEC	7.17788
Up	HSPC	2899756	HIST1H2AG	7.13507
Up	HSPC	2421995	GBP4	7.12991
Up	HSPC	2484714	LOC647082	7.06623
Up	HSPC	2815867	TINP1	7.05752
Up	HSPC	2758870	CYTL1	7.05095
Up	HSPC	2647109	CPA3	6.99627
Up	HSPC	2615986	LOC285260	6.99327
Up	HSPC	3200982	MLLT3	6.94715
Up	HSPC	3258221	HHEX	6.92138
Up	HSPC	3148463	ANGPT1	6.90918
Up	HSPC	3844744	PRSSL1	6.67799
Up	HSPC	2899772	HIST1H2AH	6.65462
Up	HSPC	2634091	NFKBIZ	6.62436
Up	HSPC	3080265	RPL36A	6.61788
Up	HSPC	2903401	HLA-DPB1	6.59832
Up	HSPC	3069082	TFEC	6.53957
Up	HSPC	2456845	RPS15A	6.50806
Up	HSPC	2947081	HIST1H4L	6.495
Up	HSPC	2451155	PTPN7	6.46646
Up	HSPC	2705148	RPL22L1	6.44757
Up	HSPC	3655608	SPN	6.40896
Up	HSPC	2484841	B3GNT2	6.36956
Up	HSPC	3174816	ANXA1	6.32814
Up	HSPC	3426257	SOCS2	6.32411
Up	HSPC	2950307	HLA-DOA	6.2969
Up	HSPC	3820458	ICAM4	6.2286
Up	HSPC	2899944	LOC645950	6.22533
Up	HSPC	3869954	MGC35402	6.14605
Up	HSPC	2326463	CD52	6.09261
Up	HSPC	3382172	NPM1	6.08377
Up	HSPC	2899102	HIST1H3C	6.03485
Up	HSPC	3599857	RPLP1	6.0053
Up	HSPC	2778273	PGDS	5.99297
Up	HSPC	3529082	PABPN1	5.98616
Up	HSPC	2946232	HIST1H1C	5.96953
Up	HSPC	2955076	NFKBIE	5.95556
Up	HSPC	2899171	HIST1H1E	5.91253
Up	HSPC	3391255	IL18	5.88621
Up	HSPC	3023246	IRF5	5.77277
Up	HSPC	3269308	ZRANB1	5.7393
Up	HSPC	3194567	FAM69B	5.72617
Up	HSPC	3556630	C9orf21	5.71409
Up	HSPC	2899251	HIST1H2BH	5.70564
Up	HSPC	3061456	SAMD9L	5.69997
Up	HSPC	3110217	BAALC	5.68197
Up	HSPC	2900116	HIST1H2BO	5.67007
Up	HSPC	2903177	LOC120364	5.66252
Up	HSPC	2702307	CCNL1	5.63425
Up	HSPC	3513856	EBPL	5.62987
Up	HSPC	3615308	LOC645137	5.61795
Up	HSPC	2945882	CMAH	5.6066
Up	HSPC	2631940	HTR1F	5.56826
Up	HSPC	3042919	HOXA9	5.5662
Up	HSPC	2415084	JUN	5.55968
Up	HSPC	2807621	PTGER4	5.54533
Up	HSPC	3761829	EIF4E	5.54344
Up	HSPC	3854877	JUND	5.5037
Up	HSPC	2813514	CHCHD2	5.48314
Up	HSPC	3507199	FLT3	5.45822
Up	HSPC	3024025	MEST	5.45021
Up	HSPC	2554975	BCL11A	5.43556
Up	HSPC	3925639	NRIP1	5.41805
Up	HSPC	3443891	CLEC2B	5.38845
Up	HSPC	2911211	LOC646909	5.38269
Up	HSPC	2958172	BMP5	5.35635
Up	HSPC	3916508	BIC	5.31306
Up	HSPC	2946324	HIST1H3D	5.3076
Up	HSPC	2916588	LOC644119	5.30309
Up	HSPC	3073747	EEF1G	5.26982
Up	HSPC	3042849	HOXA5	5.25238
Up	HSPC	2476765	LOC391364	5.23506
Up	HSPC	2650171	LOC401097	5.22592
Up	HSPC	2491661	VAMP8	5.18156
Up	HSPC	3404567	CLEC9A	5.17645
Up	HSPC	3061438	SAMD9	5.15216
Up	HSPC	2793951	HMGB2	5.12723
Up	HSPC	2815018	LOC402152	5.11283
Up	HSPC	2927967	C6orf115	5.10071
Up	HSPC	2947095	HIST1H3J	5.09859
Up	HSPC	3708074	BIRC4BP	5.05484
Up	HSPC	2704143	WDR49	5.02938
Up	HSPC	3710277	C17orf48	5.02879
Up	HSPC	2448040	LOC730213	4.96178
Up	HSPC	3573152	SPTLC2	4.94607
Up	HSPC	2461473	TARBP1	4.92468
Up	HSPC	2804027	HSPD1	4.9121
Up	HSPC	2486719	LOC442019	4.91095
Up	HSPC	2434129	HIST2H2AB	4.88935
Up	HSPC	2550522	ZFP36L2	4.88271
Up	HSPC	3561039	NFKBIA	4.85016
Up	HSPC	2946268	HIST1H2BG	4.84317
Up	HSPC	4048230	HLA-DRB6	4.81371
Up	HSPC	2638676	EAF2	4.80727
Up	HSPC	3864646	KCNN4	4.79749
Up	HSPC	3368814	LMO2	4.77869
Up	HSPC	2890148	HNRPH1	4.77608
Up	HSPC	3668834	ZNRF1	4.77212
Up	HSPC	3255505	RPS3A	4.74753
Up	HSPC	2913694	CD109	4.72697
Up	HSPC	2650066	IL12A	4.67756
Up	HSPC	3944147	MCM5	4.67377
Up	HSPC	3405573	RPS6P1	4.66157
Up	HSPC	2426385	VAV3	4.65334
Up	HSPC	2656738	EIF4A2	4.64049
Up	HSPC	3409605	MLSTD1	4.60076
Up	HSPC	2647898	MED12L	4.57886
Up	HSPC	2651254	C3orf50	4.57305
Up	HSPC	3721658	STAT5A	4.56094
Up	HSPC	2904683	RPL10A	4.56003
Up	HSPC	2899095	HIST1H4A	4.54441
Up	HSPC	2752899	LOC391719	4.51978
Up	HSPC	2977471	DEADC1	4.51673
Up	HSPC	3322775	LDHA	4.45658
Up	HSPC	2585400	SCN9A	4.45483
Up	HSPC	2475628	YPEL5	4.43514
Up	HSPC	3259564	ALK	4.42964
Up	HSPC	3529725	REC8L1	4.40153
Up	HSPC	2830926	LOC391836	4.39328
Up	HSPC	3783743	RNF125	4.37174
Up	HSPC	3586427	WHDC1L1	4.36252
Up	HSPC	2577896	MCM6	4.35633
Up	HSPC	2946364	HIST1H3F	4.35265
Up	HSPC	3844015	RPS5	4.35141
Up	HSPC	2334374	NASP	4.35094
Up	HSPC	3415193	GRASP	4.33564
Up	HSPC	3770944	H3F3B	4.33178
Up	HSPC	3788976	RAB27B	4.31957
Up	HSPC	3412071	IGF2BP2	4.30465
Up	HSPC	4023467	ARHGEF6	4.26733
Up	HSPC	4048241	HLA-DRB5	4.26245
Up	HSPC	2640855	MCM2	4.25074
Up	HSPC	2568630	TGFBRAP1	4.248
Up	HSPC	2706938	GNB4	4.24538
Up	HSPC	2729667	BRDG1	4.22875
Up	HSPC	3806211	PSTPIP2	4.22481
Up	HSPC	2618800	ZNF320	4.22302
Up	HSPC	4048265	HLA-DRB1	4.21732
Up	HSPC	3230332	SNORA17	4.21136
Up	HSPC	2444451	GAS5	4.1948
Up	HSPC	3965536	MLC1	4.17533
Up	HSPC	2356407	ZNF364	4.17061
Up	HSPC	2664452	ANKRD28	4.16883
Up	HSPC	2457261	DUSP10	4.16855
Up	HSPC	3328520	CD82	4.16373
Up	HSPC	2650199	SMC4	4.14728
Up	HSPC	2816506	S100Z	4.14175
Up	HSPC	3188395	GPR21	4.137
Up	HSPC	2766122	LOC727852	4.13635
Up	HSPC	2816298	IQGAP2	4.118
Up	HSPC	3802226	LOC728592	4.11443
Up	HSPC	2777070	HSD17B11	4.10344
Up	HSPC	3633335	ANP32B	4.10336
Up	HSPC	3178583	CKS2	4.08359
Up	HSPC	3236958	VIM	4.08139
Up	HSPC	3490692	RP11-78J21,1	4.07247
Up	HSPC	3351359	ATP5L	4.0682
Up	HSPC	2781693	CASP6	4.05017
Up	HSPC	2492496	MGC4677	4.04844
Up	HSPC	3751448	TWF1	4.03228
Up	HSPC	2390268	OR2L1P	4.0272
Up	HSPC	3907011	ADA	4.02514
Up	HSPC	2949330	CLIC1	4.02482
Up	HSPC	3783623	LOC646778	4.00477
Up	HSPC	2483575	FLJ30838	3.99862
Up	HSPC	3896200	PCNA	3.98431
Up	HSPC	3923211	HIST1H2BK	3.97447
Up	HSPC	2960872	C6orf150	3.96947
Up	HSPC	2421000	COL24A1	3.96376
Up	HSPC	2897899	SOX4	3.95742
Up	HSPC	2403557	SNORA44	3.94624
Up	HSPC	2434124	HIST2H2BE	3.9392
Up	HSPC	3980722	LOC653658	3.93286
Up	HSPC	2323743	RPS14	3.93078
Up	HSPC	2406064	SFPQ	3.91925
Up	HSPC	2654967	B3GNT5	3.90114
Up	HSPC	3712062	TRPV2	3.89528
Up	HSPC	3766893	DDX5	3.89157
Up	HSPC	2389834	LOC149134	3.88868
Up	HSPC	2992652	LOC648771	3.8777
Up	HSPC	3029030	CASP2	3.87419
Up	HSPC	3213688	LOC440125	3.87167
Up	HSPC	2857378	LOC402216	3.86594
Up	HSPC	2411198	TAL1	3.85849
Up	HSPC	2531589	ITM2C	3.85355
Up	HSPC	2594497	CLK1	3.83429
Up	HSPC	3328349	PHACS	3.82152
Up	HSPC	3734966	MYO15B	3.81711
Up	HSPC	3063685	MCM7	3.81559
Up	HSPC	3059643	SNHG7	3.80626
Up	HSPC	3097152	MCM4	3.78903
Up	HSPC	3931765	ERG	3.7739
Up	HSPC	2824089	SNORA13	3.77348
Up	HSPC	2997952	STARD3NL	3.77011
Up	HSPC	3310354	LOC646255	3.76647
Up	HSPC	2333107	CDC20	3.76121
Up	HSPC	2805500	LOC153546	3.7604
Up	HSPC	2648378	RAP2B	3.72557
Up	HSPC	2993639	CBX3	3.72161
Up	HSPC	3751002	RAB34	3.7158
Up	HSPC	3822216	IER2	3.709
Up	HSPC	3881391	ID1	3.70458
Up	HSPC	3473802	TAOK3	3.70296
Up	HSPC	3922100	MX1	3.69716
Up	HSPC	2516233	LOC391462	3.6782
Up	HSPC	3177880	DAPK1	3.67366
Up	HSPC	3071759	LOC654029	3.67174
Up	HSPC	2610336	VHL	3.66588
Up	HSPC	3753568	SLFN13	3.66221
Up	HSPC	3586260	CHRFAM7A	3.65489
Up	HSPC	3040897	CDCA7L	3.63333
Up	HSPC	3103745	CRISPLD1	3.62557
Up	HSPC	2357952	HIST2H2AC	3.61709
Up	HSPC	3326400	CAT	3.61568
Up	HSPC	2874163	LOC389322	3.60053
Up	HSPC	2463933	CEP170L	3.59874
Up	HSPC	3596233	LOC391168	3.59453
Up	HSPC	4031136	EIF1AY	3.57683
Up	HSPC	3436068	ATP6V0A2	3.57133
Up	HSPC	2902736	C6orf48	3.56549
Up	HSPC	3562746	C14orf106	3.56326
Up	HSPC	2644702	FAIM	3.56055
Up	HSPC	3728964	PRR11	3.56049
Up	HSPC	2838598	CCNG1	3.55852
Up	HSPC	3458587	DDIT3	3.55609
Up	HSPC	3727928	NOG	3.55386
Up	HSPC	2748830	GUCY1A3	3.54611
Up	HSPC	3749185	UPF3A	3.54395
Up	HSPC	3897488	DNAJC9	3.54077
Up	HSPC	3045004	NT5C3	3.52208
Up	HSPC	2570853	LOC541471	3.51512
Up	HSPC	2603897	TIGD1	3.50107
Up	HSPC	2346863	RPL5	3.49608
Up	HSPC	3586622	FAM7A2	3.4808
Up	HSPC	3408966	FGFR1OP2	3.46892
Up	HSPC	2867860	LOC727938	3.44999
Up	HSPC	2957126	MCM3	3.43973
Up	HSPC	3925473	SAMSN1	3.43853
Up	HSPC	2666478	TOP2B	3.43752
Up	HSPC	2949311	DDAH2	3.43421
Up	HSPC	3441011	PARP11	3.43166
Up	HSPC	2947954	ZFP57	3.4244
Up	HSPC	2867267	LOC442006	3.42153
Up	HSPC	3834042	LOC651600	3.41777
Up	HSPC	2344393	PRKACB	3.41736
Up	HSPC	2459616	HIST3H2A	3.41532
Up	HSPC	2404474	LOC441880	3.41491
Up	HSPC	3182957	NIPSNAP3A	3.41273
Up	HSPC	3879361	LOC728669	3.41061
Up	HSPC	2346934	MTF2	3.41028
Up	HSPC	3026379	RPL6	3.40657
Up	HSPC	2552110	RPL18A	3.40579
Up	HSPC	3322251	NUCB2	3.4029
Up	HSPC	2899768	HIST1H4I	3.39489
Up	HSPC	2434096	LOC730574	3.39405
Up	HSPC	2811656	KIF2A	3.39294
Up	HSPC	2322087	LOC441876	3.39236
Up	HSPC	3689008	HERC2P2	3.38974
Up	HSPC	2892170	WRNIP1	3.38397
Up	HSPC	3625234	C15orf15	3.37406
Up	HSPC	3557614	AP1G2	3.37147
Up	HSPC	3354959	LOC729561	3.35449
Up	HSPC	2902633	MSH5	3.34917
Up	HSPC	2944483	LOC729105	3.34801
Up	HSPC	2921296	AMD1	3.33841
Up	HSPC	3957188	OSM	3.32455
Up	HSPC	2484552	AHSA2	3.31479
Up	HSPC	2548970	SFRS7	3.31382
Up	HSPC	2591942	OSGEPL1	3.31147
Up	HSPC	2762323	LOC645097	3.31123
Up	HSPC	2779823	SLC39A8	3.30665
Up	HSPC	3059784	LOC729630	3.30417
Up	HSPC	2789266	LRBA	3.29739
Up	HSPC	2924970	LOC389428	3.29371
Up	HSPC	2480992	MSH2	3.29035
Up	HSPC	3535472	LOC389168	3.28832
Up	HSPC	2390102	C1orf150	3.28387
Up	HSPC	2792800	FLJ20035	3.28307
Up	HSPC	3041519	TRA2A	3.2819
Up	HSPC	4028407	LOC401577	3.27683
Up	HSPC	4055438	RP11-217H1,1	3.27648
Up	HSPC	3728147	MSI2	3.27526
Up	HSPC	2952893	KCNK17	3.27168
Up	HSPC	3489957	RNASEH2B	3.26443
Up	HSPC	4039368	LOC729337	3.26133
Up	HSPC	3845998	SLC39A3	3.26073
Up	HSPC	2458649	C1orf55	3.25838
Up	HSPC	2958304	RCC2	3.25057
Up	HSPC	2899194	HIST1H2BE	3.24586
Up	HSPC	3475838	VPS37B	3.24178
Up	HSPC	3982811	SH3BGRL	3.23449
Up	HSPC	2336439	GPX7	3.22781
Up	HSPC	2632701	HNRPK	3.21983
Up	HSPC	3527493	APEX1	3.219
Up	HSPC	3225398	HSPA5	3.21807
Up	HSPC	3448481	TM7SF3	3.20966
Up	HSPC	3563395	POLE2	3.20885
Up	HSPC	4003080	EEF1B2	3.1981
Up	HSPC	2334191	PLK3	3.19388
Up	HSPC	3041409	IGF2BP3	3.18904
Up	HSPC	3895152	FAM113A	3.1877
Up	HSPC	2830698	FAM53C	3.18346
Up	HSPC	3726772	CROP	3.17695
Up	HSPC	3542207	SFRS5	3.16644
Up	HSPC	3230697	NPDC1	3.15955
Up	HSPC	2777564	FAM13A1	3.15415
Up	HSPC	4015763	GLA	3.15313
Up	HSPC	3040454	TWISTNB	3.15211
Up	HSPC	3544525	FOS	3.14088
Up	HSPC	3074640	MTPN	3.13384
Up	HSPC	4012802	LOC392497	3.13257
Up	HSPC	3952313	LOC728474	3.12266
Up	HSPC	3742277	LOC728244	3.12062
Up	HSPC	3523881	KDELC1	3.11578
Up	HSPC	3939183	BCR	3.10688
Up	HSPC	3854454	BST2	3.10674
Up	HSPC	3189268	HNRPA1P5	3.10543
Up	HSPC	3570373	SLC8A3	3.10307
Up	HSPC	2350287	PRPF38B	3.09979
Up	HSPC	3582922	LOC646096	3.09937
Up	HSPC	3223967	GGTA1	3.0964
Up	HSPC	2773434	CXCL2	3.09253
Up	HSPC	3996667	DKC1	3.09005
Up	HSPC	2744230	LOC391701	3.08845
Up	HSPC	3861617	HNRPL	3.08591
Up	HSPC	2395490	ENO1	3.08292
Up	HSPC	3587457	ARHGAP11A	3.08238
Up	HSPC	3593147	DUT	3.08035
Up	HSPC	3587656	LOC645001	3.08021
Up	HSPC	2655382	HSP90AA5P	3.07868
Up	HSPC	2780999	PAPSS1	3.07822
Up	HSPC	2928461	GPR126	3.07745
Up	HSPC	3590388	NUSAP1	3.07172
Up	HSPC	2987523	CHST12	3.0598
Up	HSPC	3187577	CEP110	3.05891
Up	HSPC	3926080	BTG3	3.05064
Up	HSPC	3524618	FLJ10154	3.0495
Up	HSPC	3376272	SNHG1	3.04834
Up	HSPC	3044129	C7orf24	3.04508
Up	HSPC	2964200	UBE2J1	3.03664
Up	HSPC	3078348	EZH2	3.03198
Up	HSPC	2963463	SNHG5	3.02886
Up	HSPC	2374700	LOC376693	3.02654
Up	HSPC	3859622	ZNF792	3.02499
Up	HSPC	3490655	CKAP2	3.02479
Up	HSPC	7385564	LOC91664	3.02362
Up	HSPC	2927873	CCDC28A	3.02255
Up	HSPC	2669930	AXUD1	3.02212
Up	HSPC	2702724	LXN	3.01816
Up	HSPC	2656569	DNAJB11	3.01745
Up	HSPC	2891052	GNB2L1	3.01573
Up	HSPC	3114064	WDR67	3.01109
Up	HSPC	2977621	PLAGL1	3.01056
Up	HSPC	2356721	CHD1L	3.00834
Up	HSPC	3064574	CLDN15	3.00731
Up	HSPC	2556529	SERTAD2	3.00707
Up	HSPC	2519140	ZC3H15	3.00134
Up	HSPC	2808180	LOC153684	2.98768
Up	HSPC	3209497	C9orf77	2.98645
Up	HSPC	3651478	ACSM3	2.98617
Up	HSPC	2860614	CCDC125	2.98517
Up	HSPC	3617574	GOLGA8B	2.98056
Up	HSPC	2346315	LOC646784	2.97941
Up	HSPC	2735759	MMRN1	2.97757
Up	HSPC	4007216	UXT	2.97579
Up	HSPC	2910917	LOC652411	2.97575
Up	HSPC	3434289	NME2	2.9717
Up	HSPC	2498951	SULT1C2	2.97088
Up	HSPC	2523144	SNORD11	2.9705
Up	HSPC	3711700	ZNF286	2.9699
Up	HSPC	2436938	PBXIP1	2.96933
Up	HSPC	2949431	VARS	2.96923
Up	HSPC	3042421	HNRPA2B1	2.96469
Up	HSPC	2941392	LOC442160	2.96387
Up	HSPC	2839065	HEATR2	2.96255
Up	HSPC	3385752	RAB38	2.95838
Up	HSPC	3588376	LOC441722	2.95833
Up	HSPC	2386828	EDARADD	2.9506
Up	HSPC	3529951	KIAA1305	2.9491
Up	HSPC	2774423	RPL7L1	2.94906
Up	HSPC	3258910	HELLS	2.94432
Up	HSPC	3676542	SNORD60	2.9443
Up	HSPC	3862167	FBL	2.94252
Up	HSPC	3463364	LOC642550	2.93515
Up	HSPC	3047154	RWDD4A	2.93499
Up	HSPC	2905118	SFRS3	2.93136
Up	HSPC	3331926	FAM111A	2.92891
Up	HSPC	2751644	HSP90AA1	2.9288
Up	HSPC	2927506	TNFAIP3	2.92602
Up	HSPC	2816494	F2RL1	2.92498
Up	HSPC	2877893	MGC29506	2.92334
Up	HSPC	2764907	LOC645641	2.92208
Up	HSPC	3981511	LOC729488	2.91984
Up	HSPC	2673873	IMPDH2	2.91823
Up	HSPC	2565119	DUSP2	2.91806
Up	HSPC	2342624	SNORD45C	2.91353
Up	HSPC	3476212	MGC7036	2.91346
Up	HSPC	3586563	GOLGA6	2.91339
Up	HSPC	2928379	LOC645503	2.90897
Up	HSPC	2486178	MEIS1	2.90679
Up	HSPC	3116715	ST13	2.90615
Up	HSPC	2776088	CCDC98	2.90562
Up	HSPC	3427767	TMPO	2.90242
Up	HSPC	2782230	TIFA	2.90161
Up	HSPC	2902574	CSNK2B	2.89921
Up	HSPC	3682159	LOC646672	2.89835
Up	HSPC	2469682	LOC645054	2.89676
Up	HSPC	3038882	FLJ14712	2.89344
Up	HSPC	3983154	ZNF711	2.89297
Up	HSPC	2900062	HIST1H4K	2.88486
Up	HSPC	2566645	MITD1	2.88366
Up	HSPC	2829463	CAMLG	2.88202
Up	HSPC	2597867	IKZF2	2.87845
Up	HSPC	2372211	PLA2G4A	2.8783
Up	HSPC	3775842	TYMS	2.87823
Up	HSPC	3893086	C20orf59	2.8749
Up	HSPC	3872380	ZNF154	2.87253
Up	HSPC	3816424	SPPL2B	2.87065
Up	HSPC	2654005	MTHFD2	2.86422
Up	HSPC	3044753	LSM5	2.86245
Up	HSPC	2395564	SLC2A5	2.86045
Up	HSPC	3838605	RPS11	2.8513
Up	HSPC	3008603	CTGLF11P	2.84712
Up	HSPC	3976519	RBM3	2.8453
Up	HSPC	2748923	GUCY1B3	2.845
Up	HSPC	2896484	MYLIP	2.84341
Up	HSPC	3550485	VRK1	2.84312
Up	HSPC	3192609	GFI1B	2.84252
Up	HSPC	4034475	TTTY7	2.838
Up	HSPC	2808287	FLJ10246	2.83702
Up	HSPC	4006326	RRM2	2.83606
Up	HSPC	2752725	NEIL3	2.8357
Up	HSPC	4001369	SCML2	2.82959
Up	HSPC	2418000	ZRANB2	2.82862
Up	HSPC	2692680	LOC728962	2.82803
Up	HSPC	3108489	LAPTM4B	2.82667
Up	HSPC	3145953	RPL30	2.82661
Up	HSPC	2956858	WTAP	2.82489
Up	HSPC	2426676	C1orf59	2.82385
Up	HSPC	3841076	MYADM	2.82225
Up	HSPC	4010461	RP11-93B10,1	2.81931
Up	HSPC	3838004	PPP1R15A	2.81412
Up	HSPC	3019401	ZNF277P	2.81395
Up	HSPC	3613010	RPS8	2.81381
Up	HSPC	3904226	RBM39	2.8049
Up	HSPC	3468811	LOC253724	2.80391
Up	HSPC	2434102	HIST2H4A	2.80375
Up	HSPC	4013549	ITM2A	2.80193
Up	HSPC	2999303	MRPL32	2.79756
Up	HSPC	2977712	LOC285741	2.79703
Up	HSPC	2439373	SPTA1	2.79627
Up	HSPC	3617458	GOLGA8A	2.79369
Up	HSPC	3834176	TMEM91	2.78739
Up	HSPC	3803120	B4GALT6	2.78713
Up	HSPC	2332664	YBX1	2.78368
Up	HSPC	3031967	CSGlcA-T	2.7814
Up	HSPC	3447694	BCAT1	2.77831
Up	HSPC	3533435	PNN	2.77799
Up	HSPC	2436132	ILF2	2.77685
Up	HSPC	2422846	LOC646817	2.77683
Up	HSPC	3114618	RNF139	2.77477
Up	HSPC	3820370	P2RY11	2.7721
Up	HSPC	3933999	U2AF1	2.77194
Up	HSPC	3608427	FES	2.77157
Up	HSPC	2437736	RIT1	2.76945
Up	HSPC	3382948	CLNS1A	2.76704
Up	HSPC	2389718	C1orf71	2.76696
Up	HSPC	3048959	SNORA9	2.76566
Up	HSPC	2452615	SLC45A3	2.7617
Up	HSPC	3468261	NUP37	2.76095
Up	HSPC	3709244	CHD3	2.75713
Up	HSPC	2709120	SFRS10	2.7533
Up	HSPC	3579501	SLC25A29	2.74824
Up	HSPC	3325680	PCID1	2.74809
Up	HSPC	3939972	LOC644165	2.7464
Up	HSPC	2980366	LOC389435	2.74567
Up	HSPC	2696764	MSL2L1	2.73713
Up	HSPC	3199790	PSIP1	2.72966
Up	HSPC	2474651	ZNF512	2.72931
Up	HSPC	2775562	HNRPDL	2.72883
Up	HSPC	3056954	PMS2L1	2.72847
Up	HSPC	2378937	DTL	2.72753
Up	HSPC	3981120	OGT	2.72323
Up	HSPC	2899090	HIST1H3A	2.72207
Up	HSPC	2402068	SYF2	2.7201
Up	HSPC	2975680	BCLAF1	2.71727
Up	HSPC	2998404	RALA	2.71459
Up	HSPC	3052955	TNRC18	2.71165
Up	HSPC	3759137	ITGA2B	2.71079
Up	HSPC	2327458	PHACTR4	2.70985
Up	HSPC	2723710	PGM2	2.7026
Up	HSPC	3649890	ABCC1	2.69721
Up	HSPC	2793345	PTGES3	2.69664
Up	HSPC	3056414	RFC2	2.68826
Up	HSPC	3581386	CDCA4	2.68669
Up	HSPC	3094925	PLEKHA2	2.6858
Up	HSPC	3107828	PLEKHF2	2.68375
Up	HSPC	2468351	RSAD2	2.68106
Up	HSPC	3627076	BNIP2	2.67766
Up	HSPC	3475717	FLJ11021	2.6765
Up	HSPC	3110758	LOC644103	2.67271
Up	HSPC	3256560	MINPP1	2.67234
Up	HSPC	3955216	LOC644079	2.67158
Up	HSPC	2794033	LOC402193	2.6687
Up	HSPC	3487626	DGKZ	2.66738
Up	HSPC	2951300	TAF11	2.66316
Up	HSPC	2402459	STMN1	2.6603
Up	HSPC	3616629	WHDC1L2	2.65826
Up	HSPC	3783705	PGD	2.65281
Up	HSPC	2855434	AXIIR	2.65251
Up	HSPC	3808096	RKHD2	2.65187
Up	HSPC	2694617	KIAA1160	2.65099
Up	HSPC	2708364	LOC389179	2.63779
Up	HSPC	2673684	IHPK2	2.63777
Up	HSPC	3458133	PRIM1	2.63743
Up	HSPC	3401804	RAD51AP1	2.63626
Up	HSPC	2646760	LOC729962	2.63416
Up	HSPC	3864698	ZNF404	2.63297
Up	HSPC	4006594	FLJ25917	2.63287
Up	HSPC	3435490	DENR	2.63251
Up	HSPC	3555461	OSGEP	2.62928
Up	HSPC	2346074	ZNF326	2.62602
Up	HSPC	3063923	PMS2L1	2.62523
Up	HSPC	3222973	TPT1	2.6234
Up	HSPC	2877141	HNRPA0	2.62248
Up	HSPC	2644743	LOC645693	2.62228
Up	HSPC	3841474	LENG8	2.62121
Up	HSPC	3022026	LOC648722	2.61529
Up	HSPC	3615317	LOC643699	2.6142
Up	HSPC	2594535	PPIL3	2.61265
Up	HSPC	2963784	PRO2266	2.60989
Up	HSPC	3428783	DRAM	2.60621
Up	HSPC	3060300	SRI	2.60468
Up	HSPC	2899243	HIST1H4F	2.60341
Up	HSPC	3766861	POLG2	2.60238
Up	HSPC	2328465	KHDRBS1	2.60181
Up	HSPC	3379644	CPT1A	2.5942
Up	HSPC	3220846	SUSD1	2.59289
Up	HSPC	3954003	FLJ42953	2.58926
Up	HSPC	2593670	SF3B1	2.58847
Up	HSPC	2924081	TCBA1	2.58845
Up	HSPC	3318390	TRIM6-TRIM34	2.58761
Up	HSPC	3892660	RPS21	2.58686
Up	HSPC	3841506	LAIR2	2.58406
Up	HSPC	2837479	THG1L	2.58227
Up	HSPC	2654306	TTC14	2.58194
Up	HSPC	3065638	ZRF1	2.58144
Up	HSPC	3427098	ELK3	2.58017
Up	HSPC	3914050	STMN3	2.57965
Up	HSPC	3665116	CBFB	2.57874
Up	HSPC	2879739	MGC21644	2.57748
Up	HSPC	2581548	PRPF40A	2.57521
Up	HSPC	2694817	PLXND1	2.57398
Up	HSPC	2328868	HDAC1	2.57283
Up	HSPC	4055117	LOC729137	2.57092
Up	HSPC	3771800	SFRS2	2.57083
Up	HSPC	2703133	IFT80	2.56907
Up	HSPC	2959646	ADH5	2.56857
Up	HSPC	2828071	RPL11	2.56804
Up	HSPC	2816459	F2R	2.56704
Up	HSPC	2978755	LOC729200	2.56626
Up	HSPC	2542639	TTC32	2.56358
Up	HSPC	3761291	HOXB2	2.56297
Up	HSPC	3642454	LOC400464	2.56134
Up	HSPC	4002845	KLHL15	2.56069
Up	HSPC	2437801	ARHGEF2	2.56012
Up	HSPC	3955550	LOC649095	2.55878
Up	HSPC	3174121	RPL24	2.55789
Up	HSPC	3583228	FAM30A	2.55762
Up	HSPC	4011889	ZMYM3	2.55563
Up	HSPC	2685444	LOC389137	2.55372
Up	HSPC	3753500	SLFN11	2.5479
Up	HSPC	3586776	LOC390561	2.54763
Up	HSPC	2649723	MFSD1	2.54535
Up	HSPC	2554448	FANCL	2.54351
Up	HSPC	3980887	NONO	2.53393
Up	HSPC	2340961	IL12RB2	2.53382
Up	HSPC	3262490	C10orf78	2.53335
Up	HSPC	3063337	ZNF394	2.53134
Up	HSPC	4014387	RPSAP10	2.5295
Up	HSPC	3364722	RPS13	2.52635
Up	HSPC	2505412	LOC646836	2.5245
Up	HSPC	2333907	C1orf164	2.52421
Up	HSPC	2633917	RG9MTD1	2.52304
Up	HSPC	3423104	LOC441642	2.52292
Up	HSPC	2332711	PPIH	2.5204
Up	HSPC	3474344	RPLP0	2.51844
Up	HSPC	2653902	ZNF639	2.51495
Up	HSPC	3374856	MRPL16	2.51315
Up	HSPC	3735232	LOC643260	2.51196
Up	HSPC	2615938	CMTM7	2.50638
Up	HSPC	3983228	DACH2	2.50389
Up	HSPC	3946608	RPS9	2.49869
Up	HSPC	4000839	HHLA3	2.49791
Up	HSPC	2484358	REL	2.49751
Up	HSPC	2822407	HISPPD1	2.49746
Up	HSPC	3722551	LOC401911	2.49476
Up	HSPC	3330949	LOC390158	2.48997
Up	HSPC	2376636	NUCKS1	2.48894
Up	HSPC	4046086	LOC126917	2.48669
Up	HSPC	3225381	LOC645842	2.48549
Up	HSPC	2946681	HIST1H2BJ	2.48461
Up	HSPC	2814424	SERF1A	2.48385
Up	HSPC	3235663	LOC283070	2.48262
Up	HSPC	2360700	RAG1AP1	2.48187
Up	HSPC	2775463	HNRPD	2.48025
Up	HSPC	2510884	ARL6IP6	2.47986
Up	HSPC	2489140	MGC10955	2.47844
Up	HSPC	3026599	TRIM24	2.47764
Up	HSPC	2924514	NCOA7	2.47446
Up	HSPC	3883941	TGIF2	2.47392
Up	HSPC	2843064	PX19	2.47132
Up	HSPC	2359993	CREB3L4	2.47014
Up	HSPC	3076753	KIAA1147	2.46612
Up	HSPC	2500919	SLC20A1	2.46539
Up	HSPC	3540091	ZBTB1	2.46517
Up	HSPC	3138880	SNHG6	2.46307
Up	HSPC	3574121	STON2	2.46164
Up	HSPC	2517408	AGPS	2.46104
Up	HSPC	3275729	IL2RA	2.4601
Up	HSPC	3278902	LOC728252	2.4591
Up	HSPC	2966253	C6orf111	2.45692
Up	HSPC	2904129	SNRPC	2.45566
Up	HSPC	4039255	FAM108A2	2.45376
Up	HSPC	3884324	CTNNBL1	2.45284
Up	HSPC	3389976	SLC35F2	2.45261
Up	HSPC	2818824	LOC402219	2.45251
Up	HSPC	2711125	LOC647319	2.45245
Up	HSPC	2864849	SSBP2	2.45227
Up	HSPC	3869599	LOC342426	2.45084
Up	HSPC	3565571	WDHD1	2.4497
Up	HSPC	3427014	SNRPF	2.44808
Up	HSPC	2532064	COPS7B	2.44802
Up	HSPC	2712906	RNF168	2.44638
Up	HSPC	3249738	HNRPH3	2.44482
Up	HSPC	3304624	NT5C2	2.44249
Up	HSPC	2843619	HNRPAB	2.44191
Up	HSPC	2698565	TFDP2	2.43924
Up	HSPC	3712098	SNORD49A	2.43857
Up	HSPC	2559696	TPRKB	2.43844
Up	HSPC	3535674	C14orf166	2.43569
Up	HSPC	3048707	LOC644889	2.43286
Up	HSPC	3056957	UPK3B	2.43213
Up	HSPC	2642325	ATP2C1	2.43161
Up	HSPC	3978579	TRO	2.42944
Up	HSPC	2687892	MYH15	2.42056
Up	HSPC	2539318	LOC644232	2.41972
Up	HSPC	3954746	IGLL1	2.4189
Up	HSPC	2796510	MLF1IP	2.41585
Up	HSPC	2902348	MICB	2.41534
Up	HSPC	3333247	FADS2	2.41154
Up	HSPC	3227159	FNBP1	2.40999
Up	HSPC	2527131	SMARCAL1	2.40986
Up	HSPC	3882012	DNMT3B	2.40921
Up	HSPC	2390026	LOC729810	2.40822
Up	HSPC	2621917	WDR6	2.40781
Up	HSPC	2346369	LOC645931	2.40684
Up	HSPC	2603460	NCL	2.40634
Up	HSPC	2758043	TETRAN	2.40363
Up	HSPC	2831209	PAIP2	2.40347
Up	HSPC	2416218	ITGB3BP	2.4034
Up	HSPC	3846403	MATK	2.40335
Up	HSPC	3304215	LDB1	2.40302
Up	HSPC	3841901	NLRP2	2.40119
Up	HSPC	3716893	C17orf41	2.39854
Up	HSPC	2573831	LOC440902	2.39837
Up	HSPC	2770305	HOP	2.39707
Up	HSPC	2855220	ZNF35	2.39591
Up	HSPC	4015440	SYTL4	2.39359
Up	HSPC	2740964	SNORA24	2.39356
Up	HSPC	2673937	QARS	2.39144
Up	HSPC	3319586	RPL27A	2.39049
Up	HSPC	3708201	MGC71993	2.3875
Up	HSPC	4028512	RPS4Y1	2.38591
Up	HSPC	3821701	ZNF788	2.38322
Up	HSPC	3080306	LOC648596	2.38201
Up	HSPC	3741383	OR1E2	2.38006
Up	HSPC	2481142	MSH6	2.37988
Up	HSPC	3011641	LOC442709	2.37917
Up	HSPC	2336383	PRPF38A	2.37672
Up	HSPC	3420151	MSRB3	2.37638
Up	HSPC	3416036	PCBP2	2.37091
Up	HSPC	2403261	IFI6	2.36852
Up	HSPC	3021269	WNT16	2.36766
Up	HSPC	2948547	NRM	2.3673
Up	HSPC	3083438	PAICS	2.36641
Up	HSPC	2995254	C7orf41	2.36537
Up	HSPC	3452743	HDAC7A	2.36482
Up	HSPC	3991866	LOC644538	2.36476
Up	HSPC	4043431	PNRC2	2.36468
Up	HSPC	2544662	DNMT3A	2.36257
Up	HSPC	3849688	ZNF266	2.35962
Up	HSPC	2712632	TFRC	2.3566
Up	HSPC	2353773	TTF2	2.35582
Up	HSPC	2543066	C2orf43	2.35566
Up	HSPC	3060182	ABCB1	2.35534
Up	HSPC	3419616	PABPC1	2.35405
Up	HSPC	2638962	DTX3L	2.35309
Up	HSPC	3506043	LOC651249	2.35303
Up	HSPC	2333051	TIE1	2.35281
Up	HSPC	3967175	ZNF441	2.35107
Up	HSPC	3404126	DDX12	2.35062
Up	HSPC	3065525	LOC646485	2.3496
Up	HSPC	2897327	LOC645157	2.34933
Up	HSPC	3682445	XYLT1	2.34885
Up	HSPC	2835662	MST150	2.34846
Up	HSPC	3839464	CLEC11A	2.34722
Up	HSPC	3757630	GCN5L2	2.34624
Up	HSPC	2870828	STARD4	2.34486
Up	HSPC	2360206	ATP8B2	2.34402
Up	HSPC	2671462	LOC285346	2.34064
Up	HSPC	3101765	C8orf44	2.33897
Up	HSPC	3077759	LOC442744	2.3382
Up	HSPC	2770427	C4orf14	2.33624
Up	HSPC	4016001	ZMAT1	2.33369
Up	HSPC	2691798	IQCB1	2.33363
Up	HSPC	3171591	LOC728903	2.33079
Up	HSPC	3843399	ZNF134	2.32967
Up	HSPC	2735362	HERC6	2.32791
Up	HSPC	3556966	C14orf94	2.32484
Up	HSPC	3607537	KIAA1794	2.32083
Up	HSPC	2689263	LOC728791	2.32029
Up	HSPC	3375862	MTA2	2.31993
Up	HSPC	2565875	LOC150759	2.3198
Up	HSPC	2812273	PPWD1	2.31766
Up	HSPC	3107470	LOC643022	2.31684
Up	HSPC	2688333	RPSA	2.316
Up	HSPC	3954866	ZNF70	2.31578
Up	HSPC	2931970	MYCT1	2.31515
Up	HSPC	3414390	SMARCD1	2.31373
Up	HSPC	3696016	PSMB10	2.31277
Up	HSPC	2563069	LOC285074	2.31224
Up	HSPC	2340186	RAVER2	2.31087
Up	HSPC	2805786	TARS	2.31023
Up	HSPC	3559975	KIAA1143	2.30993
Up	HSPC	2835021	PCYOX1L	2.30924
Up	HSPC	3810681	FAM60A	2.30816
Up	HSPC	3040518	7A5	2.30794
Up	HSPC	2641191	LOC90246	2.30241
Up	HSPC	2754371	CCDC111	2.30219
Up	HSPC	2692573	CCDC14	2.30187
Up	HSPC	2872000	LOC729687	2.29897
Up	HSPC	3644233	RPS2	2.29752
Up	HSPC	2359492	SPRR1A	2.29724
Up	HSPC	3163200	C9orf93	2.2969
Up	HSPC	2905157	LAP3	2.29614
Up	HSPC	3050367	FIGNL1	2.29478
Up	HSPC	2548402	EIF2AK2	2.2939
Up	HSPC	3856594	ZNF43	2.29358
Up	HSPC	3122703	DEFA6	2.29323
Up	HSPC	2657025	RTP4	2.29189
Up	HSPC	3136888	TOX	2.29138
Up	HSPC	2742985	PLK4	2.29108
Up	HSPC	2724585	N4BP2	2.28729
Up	HSPC	3562086	FBXO33	2.28691
Up	HSPC	3887049	UBE2C	2.28592
Up	HSPC	2939014	SERPINB1	2.28343
Up	HSPC	2757319	SLBP	2.28287
Up	HSPC	2741768	EXOSC9	2.28066
Up	HSPC	2345286	LMO4	2.27943
Up	HSPC	3568667	MAX	2.27789
Up	HSPC	3112713	THRAP6	2.27782
Up	HSPC	3603408	PSMA4	2.27721
Up	HSPC	3766621	ICAM2	2.27693
Up	HSPC	3203135	TOPORS	2.27482
Up	HSPC	3010439	GNAI1	2.27437
Up	HSPC	2551327	SRBD1	2.27383
Up	HSPC	3826981	LOC730061	2.27116
Up	HSPC	3905332	SNORA71B	2.2711
Up	HSPC	2836856	CNOT8	2.27086
Up	HSPC	2881521	RBM22	2.2699
Up	HSPC	3200689	RPS6	2.26927
Up	HSPC	3275922	PRKCQ	2.26783
Up	HSPC	2861183	DKFZP686M0199	2.26715
Up	HSPC	3476097	CDK2AP1	2.26511
Up	HSPC	2619323	SS18L2	2.26406
Up	HSPC	3019519	IFRD1	2.26291
Up	HSPC	2489411	HTRA2	2.2619
Up	HSPC	4030162	DDX3Y	2.26187
Up	HSPC	3333226	FEN1	2.26165
Up	HSPC	4015286	LOC401537	2.26024
Up	HSPC	2858752	ERCC8	2.26002
Up	HSPC	3273601	IDI1	2.25835
Up	HSPC	2866704	ARRDC3	2.25829
Up	HSPC	3386814	SNORA18	2.2579
Up	HSPC	3886660	C20orf119	2.2576
Up	HSPC	3082248	FAM62B	2.25754
Up	HSPC	2420790	C1orf52	2.25742
Up	HSPC	3077267	HINT1	2.25708
Up	HSPC	3941907	EWSR1	2.25523
Up	HSPC	2350840	GNAI3	2.25441
Up	HSPC	3593617	GABPB2	2.25046
Up	HSPC	3851267	ZNF625	2.2494
Up	HSPC	3432438	OAS1	2.24905
Up	HSPC	3450180	YARS2	2.2486
Up	HSPC	3945225	MAFF	2.24623
Up	HSPC	3476012	MPHOSPH9	2.24601
Up	HSPC	3587226	CHRNA7	2.244
Up	HSPC	2987534	FLJ00049	2.24399
Up	HSPC	2464499	HNRPU	2.24176
Up	HSPC	3442176	ING4	2.24053
Up	HSPC	2807886	FBXO4	2.23907
Up	HSPC	2443518	C1orf156	2.23791
Up	HSPC	3446106	SUPT16H	2.23763
Up	HSPC	2885099	NUDCD2	2.23653
Up	HSPC	2905391	LOC646875	2.23287
Up	HSPC	3461164	MDM1	2.23132
Up	HSPC	2903703	ZBTB9	2.22971
Up	HSPC	2536965	FLJ38379	2.22875
Up	HSPC	2515369	HAT1	2.22665
Up	HSPC	3605146	SCARNA15	2.22589
Up	HSPC	3182781	SMC2	2.22482
Up	HSPC	2977930	LOC645749	2.22433
Up	HSPC	3960685	DMC1	2.22432
Up	HSPC	3378320	ZDHHC24	2.22383
Up	HSPC	3504617	C13orf3	2.22132
Up	HSPC	3976831	GATA1	2.22127
Up	HSPC	2722510	LOC391642	2.22061
Up	HSPC	2991103	BZW2	2.22009
Up	HSPC	3474502	SFRS9	2.21938
Up	HSPC	2463515	CHML	2.21814
Up	HSPC	3624322	LOC645615	2.21776
Up	HSPC	4031068	CYorf15B	2.21659
Up	HSPC	2339682	ALG6	2.21617
Up	HSPC	3910724	CBLN4	2.21493
Up	HSPC	3435362	KNTC1	2.21345
Up	HSPC	2489228	WDR54	2.21236
Up	HSPC	2545049	LOC391358	2.21193
Up	HSPC	4012812	PRKRIR	2.21113
Up	HSPC	2921086	CDC40	2.21053
Up	HSPC	2370355	IER5	2.21046
Up	HSPC	2930592	MAP3K7IP2	2.20997
Up	HSPC	3743906	TP53	2.2096
Up	HSPC	4027907	PLCXD1	2.20896
Up	HSPC	3899346	SNX5	2.20892
Up	HSPC	3428845	C12orf48	2.20768
Up	HSPC	3549844	LOC653162	2.20724
Up	HSPC	3608298	BLM	2.2056
Up	HSPC	3718791	TAF15	2.20432
Up	HSPC	3619574	LOC729029	2.20391
Up	HSPC	3821893	JUNB	2.20366
Up	HSPC	3889766	PFDN4	2.20336
Up	HSPC	2681157	TMF1	2.2012
Up	HSPC	2352228	CAPZA1	2.19666
Up	HSPC	3343612	LOC440563	2.19547
Up	HSPC	2564872	LOC400986	2.19445
Up	HSPC	3656904	FUS	2.19267
Up	HSPC	3588404	LOC723972	2.19258
Up	HSPC	3744630	C17orf38	2.19027
Up	HSPC	2350339	STXBP3	2.18991
Up	HSPC	4031156	RPS4Y2	2.18979
Up	HSPC	2454661	C1orf75	2.18972
Up	HSPC	2474681	XAB1	2.18747
Up	HSPC	3258087	NOLA2	2.18724
Up	HSPC	2860666	TAF9	2.18705
Up	HSPC	3463678	LOC400055	2.18601
Up	HSPC	3945006	H1F0	2.18507
Up	HSPC	2614956	ZCWPW2	2.18491
Up	HSPC	2341565	SFRS11	2.1849
Up	HSPC	2950629	TAPBP	2.18403
Up	HSPC	2515507	DLX1	2.18026
Up	HSPC	4013434	TAF9B	2.17923
Up	HSPC	2562271	CAPG	2.1789
Up	HSPC	2829262	LOC730961	2.17826
Up	HSPC	2346023	LRRC8D	2.17806
Up	HSPC	3257338	MPHOSPH1	2.17799
Up	HSPC	2586603	TLK1	2.17786
Up	HSPC	2339414	USP1	2.17786
Up	HSPC	2970661	LOC643954	2.17612
Up	HSPC	3635093	LOC646985	2.17573
Up	HSPC	3423797	SYT1	2.17466
Up	HSPC	2858592	DEPDC1B	2.17378
Up	HSPC	3431553	C12orf24	2.17236
Up	HSPC	3961239	LOC730136	2.17086
Up	HSPC	4045780	FUSIP1	2.17032
Up	HSPC	3863046	MGC4093	2.17025
Up	HSPC	2412799	ORC1L	2.16871
Up	HSPC	3306737	LOC282997	2.16865
Up	HSPC	3844238	TRIM28	2.16808
Up	HSPC	4014710	RPL26	2.16724
Up	HSPC	3175494	GCNT1	2.16466
Up	HSPC	3971877	EIF2S3	2.16448
Up	HSPC	3136320	LOC389662	2.16421
Up	HSPC	2614054	UBE2E1	2.16361
Up	HSPC	2767295	CCDC4	2.16336
Up	HSPC	2444117	PIGC	2.16255
Up	HSPC	3872560	ZNF256	2.16205
Up	HSPC	2727587	KIT	2.16186
Up	HSPC	3042881	HOXA7	2.16116
Up	HSPC	2341970	LOC642098	2.16106
Up	HSPC	2711751	TMEM44	2.16092
Up	HSPC	3136782	NSMAF	2.15821
Up	HSPC	2343547	LOC652549	2.15754
Up	HSPC	2459924	ABCB10	2.15583
Up	HSPC	3217123	TRIM14	2.15454
Up	HSPC	3573029	TMED8	2.15437
Up	HSPC	2903343	BRD2	2.15389
Up	HSPC	4055288	ATRX	2.15385
Up	HSPC	3032017	NUB1	2.15352
Up	HSPC	3529799	GMPR2	2.15334
Up	HSPC	2899506	HMGN4	2.15247
Up	HSPC	4041703	YRDC	2.15198
Up	HSPC	2757751	MXD4	2.15107
Up	HSPC	2611818	LSM3	2.15028
Up	HSPC	2419756	LOC646538	2.14982
Up	HSPC	3260001	MARVELD1	2.14894
Up	HSPC	2773387	CXCL3	2.14854
Up	HSPC	2751306	LOC652608	2.14832
Up	HSPC	3466740	LTA4H	2.14661
Up	HSPC	3842301	ZNF581	2.14513
Up	HSPC	2911257	KIAA1586	2.145
Up	HSPC	3224341	PDCL	2.14428
Up	HSPC	2442698	CREG1	2.14296
Up	HSPC	2465519	ZNF669	2.14259
Up	HSPC	2911803	LOC642440	2.14094
Up	HSPC	3589212	FAM98B	2.14072
Up	HSPC	2947824	LOC646366	2.14029
Up	HSPC	3715601	LOC728015	2.14021
Up	HSPC	2434319	ANP32E	2.137
Up	HSPC	3556418	METTL3	2.13594
Up	HSPC	4013157	LDHB	2.1358
Up	HSPC	2559807	MOBK1B	2.13387
Up	HSPC	2890413	RNF130	2.13289
Up	HSPC	3096428	FNTA	2.13102
Up	HSPC	2929699	RAB32	2.13058
Up	HSPC	3513656	LOC647131	2.12528
Up	HSPC	3507962	KATNAL1	2.12397
Up	HSPC	3439063	ZNF26	2.12386
Up	HSPC	3452101	LOC400027	2.12383
Up	HSPC	2692060	PARP9	2.12372
Up	HSPC	2428699	PHTF1	2.12307
Up	HSPC	2962240	LOC442232	2.12228
Up	HSPC	4040951	TBC1D3C	2.12194
Up	HSPC	3566652	TIMM9	2.12183
Up	HSPC	3980758	MED12	2.12141
Up	HSPC	2663350	RPL32	2.12024
Up	HSPC	3420399	LOC729484	2.12016
Up	HSPC	2379863	CENPF	2.11934
Up	HSPC	2374048	LOC647202	2.11926
Up	HSPC	3489481	PHF11	2.11877
Up	HSPC	2784113	CCNA2	2.11761
Up	HSPC	3423176	LOC727789	2.11755
Up	HSPC	2668071	LOC391526	2.11676
Up	HSPC	2713074	NCBP2	2.11674
Up	HSPC	4000046	GPX1	2.11606
Up	HSPC	3783749	RNF138	2.11425
Up	HSPC	2990464	ARL4A	2.11358
Up	HSPC	2350237	FAM102B	2.11087
Up	HSPC	3657367	ZNF267	2.11045
Up	HSPC	3377044	SF1	2.10967
Up	HSPC	2325064	LOC643531	2.10827
Up	HSPC	2706864	KCNMB3	2.10798
Up	HSPC	2732942	BMP2K	2.10707
Up	HSPC	2770357	TXNDC9	2.10566
Up	HSPC	2785958	LOC729548	2.10521
Up	HSPC	2944068	DEK	2.1038
Up	HSPC	3529156	NGDN	2.10371
Up	HSPC	3505781	PARP4	2.10336
Up	HSPC	2672857	SMARCC1	2.10238
Up	HSPC	3458735	CENTG1	2.09838
Up	HSPC	2946383	HIST1H4H	2.09835
Up	HSPC	3008220	CYLN2	2.09695
Up	HSPC	3030431	COX6BP1	2.09567
Up	HSPC	3929038	C21orf45	2.09567
Up	HSPC	3410908	ALG10	2.09459
Up	HSPC	3217077	HEMGN	2.09455
Up	HSPC	3099175	RPL37	2.09438
Up	HSPC	3223687	PHF19	2.09424
Up	HSPC	3333086	RPLP0P2	2.09422
Up	HSPC	3387033	MRE11A	2.09252
Up	HSPC	2526759	ATIC	2.09015
Up	HSPC	2334319	TOE1	2.08957
Up	HSPC	2947219	ZNF307	2.0891
Up	HSPC	3394068	RPS25	2.08889
Up	HSPC	2327482	SNHG3-RCC1	2.08843
Up	HSPC	3427820	SLC25A3	2.08782
Up	HSPC	3035036	COX19	2.08703
Up	HSPC	3868659	C19orf48	2.08702
Up	HSPC	3820663	ILF3	2.08695
Up	HSPC	3935374	C21orf58	2.08695
Up	HSPC	3664843	CMTM3	2.08663
Up	HSPC	3781082	SNRPD1	2.08644
Up	HSPC	3571877	LOC646294	2.08625
Up	HSPC	4042066	LOC727908	2.0861
Up	HSPC	3709327	CNTROB	2.08592
Up	HSPC	3290210	ZWINT	2.08589
Up	HSPC	3085065	THEX1	2.08577
Up	HSPC	4052881	LOC728833	2.08513
Up	HSPC	3922664	SLC37A1	2.08476
Up	HSPC	4014318	LOC441032	2.08394
Up	HSPC	3625626	CNOT6L	2.08296
Up	HSPC	2344464	SAMD13	2.08261
Up	HSPC	3764916	TMEM49	2.08242
Up	HSPC	2826295	SNX2	2.0824
Up	HSPC	2749699	RAPGEF2	2.08197
Up	HSPC	3784602	GALNT1	2.08145
Up	HSPC	2340529	PDE4B	2.08143
Up	HSPC	2675539	LOC646587	2.08096
Up	HSPC	3142519	ZFAND1	2.08034
Up	HSPC	3843370	ZIK1	2.07937
Up	HSPC	3104698	ZBTB10	2.07831
Up	HSPC	3053691	GUSB	2.07769
Up	HSPC	3377385	NAALADL1	2.07744
Up	HSPC	3070908	POT1	2.07716
Up	HSPC	2675836	ABHD14B	2.07617
Up	HSPC	3993383	LOC643505	2.07563
Up	HSPC	3409694	HCG11	2.07551
Up	HSPC	2694785	MBD4	2.07497
Up	HSPC	2753880	CDKN2AIP	2.07472
Up	HSPC	3071630	MGC27345	2.07382
Up	HSPC	4025339	IDS	2.07363
Up	HSPC	3375894	EML3	2.07287
Up	HSPC	2735190	HSP90AB1	2.07278
Up	HSPC	2494472	KIAA1754L	2.07192
Up	HSPC	3053581	LOC653841	2.07102
Up	HSPC	2806517	SKP2	2.07089
Up	HSPC	2903507	RING1	2.06975
Up	HSPC	3571553	C14orf43	2.06947
Up	HSPC	3555300	CCNB1IP1	2.06923
Up	HSPC	2901913	TUBB	2.06899
Up	HSPC	2351004	GSTM5	2.06851
Up	HSPC	2547386	LOC84661	2.06844
Up	HSPC	2615600	STT3B	2.06763
Up	HSPC	3715109	WSB1	2.06547
Up	HSPC	3959631	EIF3S7	2.06529
Up	HSPC	3945614	APOBEC3F	2.06489
Up	HSPC	2815331	BTF3	2.06375
Up	HSPC	3218151	GRIN3A	2.06358
Up	HSPC	2731542	AREG	2.06345
Up	HSPC	2633631	NIT2	2.06308
Up	HSPC	2945677	C6orf62	2.06252
Up	HSPC	3986205	NAP1L1	2.06206
Up	HSPC	3191176	USP20	2.06133
Up	HSPC	2831124	MATR3	2.05992
Up	HSPC	3797015	ZFP161	2.05975
Up	HSPC	4019768	CXorf42	2.05972
Up	HSPC	3687969	LOC90835	2.05865
Up	HSPC	2557668	PPP3R1	2.05845
Up	HSPC	3598035	ZNF609	2.05806
Up	HSPC	2877465	ETF1	2.058
Up	HSPC	3532393	KIAA0391	2.05772
Up	HSPC	3416996	LOC440104	2.05715
Up	HSPC	2586464	HMGB1	2.05643
Up	HSPC	2920836	C6orf184	2.05541
Up	HSPC	3985837	LOC644353	2.05483
Up	HSPC	2916716	PNRC1	2.05477
Up	HSPC	2713837	ZNF718	2.05443
Up	HSPC	2483451	VRK2	2.05335
Up	HSPC	3991650	PHF6	2.05255
Up	HSPC	4012868	RNF12	2.05154
Up	HSPC	3632371	LOC729686	2.05064
Up	HSPC	2379280	FLVCR	2.05056
Up	HSPC	3041577	CLK2	2.04978
Up	HSPC	3380980	C11orf59	2.04901
Up	HSPC	2344542	BXDC5	2.04885
Up	HSPC	3008376	GTF2I	2.0485
Up	HSPC	3060245	SLC25A40	2.04733
Up	HSPC	2770242	PPAT	2.04709
Up	HSPC	3493391	C13orf34	2.04526
Up	HSPC	2896177	JARID2	2.04473
Up	HSPC	2907671	PTK7	2.04393
Up	HSPC	3235516	CAMK1D	2.04377
Up	HSPC	2899216	HIST1H4E	2.04363
Up	HSPC	2677902	HESX1	2.04361
Up	HSPC	2878622	TAF7	2.04307
Up	HSPC	2704763	LRRC34	2.04283
Up	HSPC	3787005	CCDC5	2.04279
Up	HSPC	2570422	LIMS3	2.04237
Up	HSPC	2992766	NUPL2	2.04217
Up	HSPC	2844082	RUFY1	2.04182
Up	HSPC	3619389	LOC390578	2.0418
Up	HSPC	3869650	ZNF83	2.04159
Up	HSPC	2743945	LOC345016	2.0407
Up	HSPC	3303478	SEC31B	2.03999
Up	HSPC	3005161	CCT6AP1	2.03864
Up	HSPC	3401197	C12orf32	2.0381
Up	HSPC	2823415	LOC643534	2.03807
Up	HSPC	2814176	SMN1	2.03777
Up	HSPC	2662020	RAD18	2.03745
Up	HSPC	3456732	ITGA5	2.03717
Up	HSPC	4038358	GLUD2	2.03696
Up	HSPC	2610241	FANCD2	2.03572
Up	HSPC	2750227	FLJ11184	2.03557
Up	HSPC	3036713	KIAA1856	2.03513
Up	HSPC	2900903	SNORD32B	2.03372
Up	HSPC	3843419	ZNF211	2.03263
Up	HSPC	4032755	SYBL1	2.03112
Up	HSPC	3225292	C9orf126	2.03062
Up	HSPC	2334279	UROD	2.03049
Up	HSPC	3086206	FDFT1	2.02926
Up	HSPC	3441924	LOC678655	2.02763
Up	HSPC	3485831	MAP2K1IP1	2.02708
Up	HSPC	3475350	RHOF	2.02698
Up	HSPC	2723190	LOC727792	2.02633
Up	HSPC	3466928	LOC728336	2.02601
Up	HSPC	3075932	PARP12	2.026
Up	HSPC	3971806	SAT1	2.02507
Up	HSPC	3704980	FANCA	2.02504
Up	HSPC	3638296	LOC728003	2.02491
Up	HSPC	2366132	TIPRL	2.02479
Up	HSPC	2903258	HLA-DQA2	2.02466
Up	HSPC	3263944	PDCD4	2.0244
Up	HSPC	3707715	RPAIN	2.02431
Up	HSPC	2595252	SUMO1	2.02279
Up	HSPC	2364300	HSD17B7	2.02269
Up	HSPC	2671772	LOC729684	2.02211
Up	HSPC	2555630	CCT4	2.02152
Up	HSPC	3581515	BRF1	2.02109
Up	HSPC	3247784	TFAM	2.02082
Up	HSPC	3658725	LOC283914	2.02074
Up	HSPC	2864619	DHFR	2.02068
Up	HSPC	3345593	CEP57	2.02026
Up	HSPC	2902178	TCF19	2.01882
Up	HSPC	3235461	CDC123	2.01834
Up	HSPC	2953435	C6orf130	2.01802
Up	HSPC	2892738	PRPF4B	2.01637
Up	HSPC	3807511	LOC647073	2.01635
Up	HSPC	3945572	APOBEC3C	2.0161
Up	HSPC	2883609	CLINT1	2.01592
Up	HSPC	2911413	PRIM2A	2.01515
Up	HSPC	3185593	BSPRY	2.01457
Up	HSPC	3635737	RKHD3	2.01397
Up	HSPC	3426485	LOC441644	2.01396
Up	HSPC	2670299	LOC645930	2.01384
Up	HSPC	2573786	MKI67IP	2.01324
Up	HSPC	2891092	TRIM52	2.01305
Up	HSPC	2648305	P2RY1	2.01194
Up	HSPC	2358906	PSMB4	2.01188
Up	HSPC	2671728	CDCP1	2.01113
Up	HSPC	3722479	LOC728772	2.01037
Up	HSPC	2645690	RNF7	2.01
Up	HSPC	3991698	HPRT1	2.00939
Up	HSPC	3961955	PHF5A	2.00928
Up	HSPC	3258168	KIF11	2.00781
Up	HSPC	2887309	DUSP1	2.00683
Up	HSPC	3633191	C15orf17	2.00668
Up	HSPC	2422227	LOC492303	2.00631
Up	HSPC	2981976	VIL2	2.00581
Up	HSPC	3064519	DGAT2L7	2.0057
Up	HSPC	2809325	LOC402214	2.00569
Up	HSPC	3018375	PRKAR2B	2.00371
Up	HSPC	2453089	YOD1	2.00351
Up	HSPC	3028977	GSTK1	2.00328
Up	HSPC	2503618	TSN	2.00328
Up	HSPC	2577958	DARS	2.00321
Up	HSPC	3289631	CSTF2T	2.00316
Up	HSPC	3683783	THUMPD1	2.00258
Up	HSPC	3129948	TMEM66	2.00234
Up	HSPC	3845909	LMNB2	2.00162
Up	HSPC	2325002	AOF2	2.00048
Up	HSPC	2843057	LOC202347	2.00025
Up	HSPC	3945651	APOBEC3G	2.00008

## Sheet: Genes Up Common
Up or down	Tissue	transcript	Gene Name	FC HSPC	FC Blood cells
Up	Common	3645870	IKZF1	51.6958	73.2694
Up	Common	3266962	LOC653316	25.655	42.5706
Up	Common	3782162	ATP8B3	22.9982	39.149
Up	Common	3557937	DKFZp434K191	18.1564	29.3485
Up	Common	3684647	LOC440354	22.7611	27.8225
Up	Common	2712841	RNASEL	15.6158	27.6536
Up	Common	2850914	LOC730392	2.62562	27.5496
Up	Common	2406783	CSF3R	6.79306	26.0164
Up	Common	3972191	MDM2	13.907	25.2407
Up	Common	2443450	SELL	23.0513	23.6755
Up	Common	3343234	HSH2D	10.9549	20.683
Up	Common	2482994	CECR1	8.73673	20.4787
Up	Common	3393670	AMICA1	2.5958	19.7748
Up	Common	2708791	RPL4	65.2531	18.5987
Up	Common	3198236	RPL4	3.40815	18.5987
Up	Common	3008704	LOC220594	12.5134	17.4971
Up	Common	2658775	ASB18	12.7193	16.8888
Up	Common	2434575	CTSS	3.59168	16.4017
Up	Common	3503279	LOC729863	9.56537	16.0907
Up	Common	2544992	ANKRD18B	9.28089	15.9046
Up	Common	3720115	RPL19	57.5094	15.1771
Up	Common	3752258	EVI2B	6.73347	14.1562
Up	Common	3648211	HNRPC	24.5831	14.0479
Up	Common	3470523	SELPLG	2.85867	12.6532
Up	Common	3716987	RNPC3	5.51684	12.5747
Up	Common	2787958	GYPB	3.13995	12.506
Up	Common	2328767	CCDC28B	11.0306	12.4873
Up	Common	2351572	CD53	7.74728	12.0471
Up	Common	2373842	PTPRC	7.89177	11.9957
Up	Common	2467206	SQSTM1	11.3901	11.8994
Up	Common	4026274	LOC646719	6.95228	11.5958
Up	Common	3944564	CSF2RB	4.20001	11.5506
Up	Common	2982076	TAGAP	3.901	11.4674
Up	Common	3960061	RAC2	8.80053	11.3243
Up	Common	2773358	PPBP	2.98343	11.1197
Up	Common	2446636	C20orf4	8.4258	11.0992
Up	Common	3850261	ICAM3	9.17672	11.0814
Up	Common	2949032	LOC390791	34.6202	10.8002
Up	Common	3456666	NFE2	11.8822	10.6973
Up	Common	3944690	PSCD4	2.45097	10.6969
Up	Common	3346693	GAP43	3.23677	10.6502
Up	Common	2440354	CD48	3.62771	10.278
Up	Common	2331727	CAP1	6.95744	10.2399
Up	Common	3838385	CD37	8.54977	10.0555
Up	Common	2695270	FKSG49	7.14465	9.87572
Up	Common	3512874	LCP1	5.13616	9.83429
Up	Common	3360441	HBG2	2.04389	9.77578
Up	Common	3655986	CORO1A	4.39168	9.70356
Up	Common	3783098	CHRM3	3.67313	9.5229
Up	Common	3849044	MYO1F	2.14618	9.45082
Up	Common	2945741	C6orf32	2.0596	9.27256
Up	Common	4011844	IL2RG	8.60667	9.10168
Up	Common	3154185	TMEM71	3.83415	8.95184
Up	Common	3083217	RAD23B	5.80537	8.8184
Up	Common	2539065	LOC391349	4.55647	8.75077
Up	Common	3454841	BIN2	4.0755	8.74582
Up	Common	3197415	FAM62C	3.44335	8.64138
Up	Common	3098977	LYN	5.48241	8.54473
Up	Common	3159330	DOCK8	3.97172	8.54113
Up	Common	4040099	LOC440434	10.1633	8.4425
Up	Common	3027947	LOC642627	2.60128	8.40417
Up	Common	3656223	ITGAL	2.67541	8.39059
Up	Common	2372719	RGS18	3.99105	8.29354
Up	Common	3192060	C7orf44	2.89894	8.27292
Up	Common	3065224	MGC13098	2.49288	8.21914
Up	Common	2974856	LOC728779	5.40409	8.17292
Up	Common	2358736	TNFAIP8L2	4.23977	8.14874
Up	Common	3734379	CD300A	3.04245	8.11535
Up	Common	2512930	GCA	2.00258	7.96718
Up	Common	3746790	LOC727723	3.66296	7.93442
Up	Common	3509986	CSNK1A1	4.20946	7.93157
Up	Common	2587841	WIPF1	2.84823	7.91696
Up	Common	3691193	SLIC1	2.87242	7.87588
Up	Common	2422035	GBP5	5.75779	7.84564
Up	Common	2486927	ARHGAP25	2.19047	7.84415
Up	Common	2775909	PLAC8	13.0348	7.81309
Up	Common	3403092	PTPN6	8.66792	7.78526
Up	Common	3867191	SLC14A2	3.79663	7.76011
Up	Common	2802168	FRRS1	4.07749	7.58074
Up	Common	3541870	FANCC	4.55127	7.49067
Up	Common	2840036	DOCK2	6.19937	7.45102
Up	Common	2905404	PIM1	5.73961	7.3956
Up	Common	2868904	ST8SIA4	2.11544	7.34619
Up	Common	2541506	DTX2	3.56031	7.31571
Up	Common	3317071	LSP1	2.01167	7.31115
Up	Common	2768354	TXK	2.82906	7.30792
Up	Common	3256786	INMT	3.49018	7.29397
Up	Common	2434776	CDC42SE1	2.72093	7.2932
Up	Common	3334257	URP2	11.1457	7.24041
Up	Common	2886595	LCP2	4.0915	7.21265
Up	Common	3650300	LOC283970	10.4096	7.17934
Up	Common	3458551	ARHGAP9	4.68502	7.17543
Up	Common	3934729	ITGB2	2.15528	7.16867
Up	Common	3861372	RASGRP4	2.89537	7.16573
Up	Common	2486811	PLEK	8.81541	7.15835
Up	Common	3815493	HMHA1	3.34987	7.15718
Up	Common	3192740	CELP	5.17783	7.13421
Up	Common	2792940	FLJ31033	3.12908	7.12792
Up	Common	3660773	TPM3	15.0233	7.09244
Up	Common	3908631	PREX1	2.09273	7.09048
Up	Common	3852880	EMR2	3.58191	7.08866
Up	Common	3592023	B2M	5.59852	7.08509
Up	Common	3445786	ARHGDIB	4.62037	6.98714
Up	Common	2909052	LOC728378	3.62529	6.95514
Up	Common	3310531	PFKFB2	4.26732	6.93735
Up	Common	3426502	PLXNC1	2.15466	6.81247
Up	Common	2440549	USF1	5.32345	6.72387
Up	Common	3064924	DKFZP434A0131	29.6285	6.70967
Up	Common	3765920	GLYCTK	3.24856	6.70923
Up	Common	2902326	HCP5	3.81431	6.68184
Up	Common	3045861	LOC202134	4.5712	6.57527
Up	Common	3523036	PLEKHA4	3.50135	6.55187
Up	Common	3863021	TGFB1	4.65997	6.48109
Up	Common	2875348	IRF1	8.90042	6.40665
Up	Common	3687232	C16orf54	3.24025	6.39509
Up	Common	3018309	PIK3CG	7.33819	6.36066
Up	Common	3944543	NCF4	4.58887	6.3185
Up	Common	2451003	XRCC2	3.43344	6.30183
Up	Common	3748561	FOXO3A	5.22389	6.27798
Up	Common	2578028	CXCR4	2.03124	6.23783
Up	Common	3381817	UCP2	5.66708	6.2279
Up	Common	2404158	LAPTM5	5.9755	6.16129
Up	Common	3822657	CD97	2.7379	6.15889
Up	Common	3234760	CUGBP2	2.25403	6.15165
Up	Common	2508611	ARHGAP15	2.38413	6.14584
Up	Common	4033238	P2RY8	8.84871	6.13642
Up	Common	2518272	ITGA4	13.0612	6.08771
Up	Common	3712506	ACTG1	5.45665	6.07939
Up	Common	3723378	FMNL1	4.11006	6.0473
Up	Common	2691668	HCLS1	2.67458	6.01474
Up	Common	3239760	APBB1IP	2.32161	5.99222
Up	Common	3389353	CASP1	3.02285	5.95592
Up	Common	3527715	LOC643332	8.42203	5.94666
Up	Common	3619326	PLCB2	7.12494	5.94088
Up	Common	3707095	ARRB2	2.3835	5.91983
Up	Common	3816827	EDG6	2.4192	5.91941
Up	Common	3221916	AKNA	2.19677	5.89769
Up	Common	3653123	PRKCB1	3.48258	5.87737
Up	Common	2816161	LOC644601	3.22783	5.8061
Up	Common	2319423	PIK3CD	2.83499	5.75963
Up	Common	3148460	LOC644919	2.25221	5.75645
Up	Common	2427619	KCNA3	2.59073	5.75578
Up	Common	2376849	IKBKE	2.0344	5.75
Up	Common	2474211	DKFZp779O175	3.15445	5.74859
Up	Common	2771026	RPS12	15.6263	5.65394
Up	Common	2593159	STK17B	3.19469	5.6123
Up	Common	3856303	FLJ44894	2.32078	5.56933
Up	Common	2327283	C1orf38	5.85546	5.56064
Up	Common	3027204	TBXAS1	2.16347	5.55526
Up	Common	3427867	AGXT	2.34957	5.54265
Up	Common	3179551	FGD3	2.33166	5.51166
Up	Common	2433193	LOC730476	6.44316	5.4893
Up	Common	3048918	MYO1G	5.83008	5.47447
Up	Common	3245783	C10orf64	2.47149	5.40732
Up	Common	3129119	SERPINE1	2.68626	5.37612
Up	Common	3732719	LOC440461	2.75849	5.3718
Up	Common	2522728	CASP8	3.13364	5.34592
Up	Common	3844855	C19orf22	2.2318	5.32389
Up	Common	3990512	CXorf9	3.54173	5.30471
Up	Common	2378121	TRAF3IP3	3.40836	5.29483
Up	Common	3416577	NCKAP1L	8.96312	5.29418
Up	Common	3662444	NLRC5	2.81195	5.29126
Up	Common	3300421	PRDX5	3.06735	5.25594
Up	Common	3655442	LOC606724	3.24147	5.23528
Up	Common	3982612	GPR174	4.18842	5.19765
Up	Common	3922037	MX2	2.15243	5.19368
Up	Common	2636024	TMPRSS7	2.94614	5.16809
Up	Common	3459066	SNX12	2.6038	5.16728
Up	Common	2357217	NBPF11	5.36499	5.15016
Up	Common	3854627	JAK3	6.85736	5.08049
Up	Common	3960110	MFNG	5.42978	5.04917
Up	Common	3609592	MCTP2	4.83663	5.04691
Up	Common	2427281	GSTM3	4.12732	5.04141
Up	Common	2737318	DAPP1	3.60666	5.02064
Up	Common	2562821	SIRPB1	7.39583	5.0088
Up	Common	3855868	GMIP	2.03981	4.99112
Up	Common	2431642	ISG20L2	2.75757	4.94376
Up	Common	3818547	VAV1	5.27178	4.93822
Up	Common	2900974	HLA-F	3.23186	4.92227
Up	Common	2504328	GYPC	2.54609	4.90423
Up	Common	3659966	ADCY7	3.27552	4.90204
Up	Common	3830993	HCST	3.69411	4.87292
Up	Common	3429566	CHST11	3.96435	4.84442
Up	Common	4044723	NADK	2.65089	4.82707
Up	Common	2899372	BTN3A1	2.60605	4.82219
Up	Common	2706408	MIST	3.17119	4.79274
Up	Common	3404380	LOC644138	2.14866	4.78239
Up	Common	3456955	KIAA0748	6.06436	4.75715
Up	Common	2638988	PARP15	2.99004	4.74683
Up	Common	3408505	LRMP	5.13931	4.73713
Up	Common	3422855	GLIPR1	4.46448	4.73311
Up	Common	3372174	SPI1	2.16085	4.72457
Up	Common	2621122	NBEAL2	3.32963	4.71296
Up	Common	3870570	LENG4	4.80657	4.70868
Up	Common	2403544	LAX1	3.29563	4.69182
Up	Common	2571510	IL1B	27.0648	4.67199
Up	Common	2863125	LOC391798	2.40849	4.65423
Up	Common	3046556	TARP	3.07311	4.6318
Up	Common	3168385	C9orf19	2.22115	4.62588
Up	Common	3243442	LOC727886	5.4267	4.60988
Up	Common	3404030	KLRG1	3.84878	4.60501
Up	Common	3378818	PTPRCAP	3.09599	4.58989
Up	Common	3339605	ATG16L2	2.78232	4.54401
Up	Common	3118651	DENND3	2.31508	4.53816
Up	Common	3355733	FLI1	2.94292	4.50431
Up	Common	3527722	RNASE2	5.63613	4.502
Up	Common	3886704	STK4	2.5676	4.48554
Up	Common	2660798	FLJ33630	4.76988	4.462
Up	Common	2719617	BST1	2.92636	4.46067
Up	Common	3564210	PYGL	2.94899	4.44175
Up	Common	3517538	FLJ12986	2.83009	4.43014
Up	Common	3737274	KIAA1618	2.19025	4.42841
Up	Common	3017481	EIF4B	14.3668	4.41462
Up	Common	3389450	COP1	2.63792	4.40991
Up	Common	3741800	ATP2A3	6.10918	4.40829
Up	Common	3250146	PRG1	3.1685	4.39069
Up	Common	3070083	RPL18	8.12077	4.37726
Up	Common	3504375	LOC729680	2.30671	4.35627
Up	Common	3201120	PTPLAD2	4.65326	4.35095
Up	Common	3715173	LOC440419	2.00049	4.35092
Up	Common	2948522	KIAA1949	2.61603	4.34208
Up	Common	2516667	LOC728678	2.215	4.3419
Up	Common	3335697	CTSW	5.05662	4.32937
Up	Common	3687752	37135	3.09485	4.32461
Up	Common	4007617	PIM2	3.16995	4.28347
Up	Common	3770361	CD300LF	3.43928	4.26229
Up	Common	2959229	LOC728340	2.80544	4.26064
Up	Common	2984884	RNASET2	2.10913	4.24271
Up	Common	3988435	DOCK11	3.62537	4.22918
Up	Common	3379045	TBX10	2.2207	4.21172
Up	Common	3171073	LOC643564	2.65879	4.20796
Up	Common	3688311	PYCARD	4.27399	4.19182
Up	Common	2374332	LOC399761	2.77097	4.19093
Up	Common	3861948	GMFG	12.2789	4.16005
Up	Common	3948047	PARVG	5.0614	4.14789
Up	Common	2365872	RCSD1	2.6455	4.14689
Up	Common	2724671	RHOH	5.27322	4.14346
Up	Common	2901463	FLJ45422	2.69677	4.11922
Up	Common	2887048	STK10	2.19693	4.11008
Up	Common	3864551	PLAUR	2.06497	4.10563
Up	Common	2450278	C1orf98	2.0137	4.10562
Up	Common	2326561	RPS6KA1	2.10062	4.10441
Up	Common	3866958	CARD8	2.71332	4.06679
Up	Common	2902427	LST1	5.34425	4.05205
Up	Common	3895795	RNF24	2.22131	4.04968
Up	Common	2810764	C5orf29	8.64881	4.04805
Up	Common	3930525	C21orf96	2.83517	4.03012
Up	Common	3535780	PTGER2	3.9165	4.00654
Up	Common	3979659	MSN	4.61648	4.00543
Up	Common	3417075	DGKA	2.59098	3.98954
Up	Common	4027585	MPP1	4.06337	3.9607
Up	Common	2739997	H3F3A	4.91311	3.93968
Up	Common	3815399	CNN2	2.50333	3.93083
Up	Common	3739642	FAM101B	3.87862	3.92956
Up	Common	2404877	RABL5	3.22863	3.91164
Up	Common	3337016	TBC1D10C	2.32936	3.89444
Up	Common	2601648	DOCK10	2.10908	3.86644
Up	Common	3904508	SLA2	5.09454	3.86202
Up	Common	3620871	FDPS	4.40418	3.86055
Up	Common	3642560	MGC13005	2.72027	3.85666
Up	Common	2902221	C6orf12	3.58441	3.84946
Up	Common	3500787	TNFSF13B	2.69222	3.82636
Up	Common	4015709	BTK	12.4215	3.80303
Up	Common	7385517	MALAT1	3.19193	3.79915
Up	Common	3222144	TNFSF8	2.00585	3.78324
Up	Common	3601840	CSK	2.33507	3.78198
Up	Common	3818596	EMR1	2.93002	3.77729
Up	Common	2948887	HLA-C	2.81168	3.76419
Up	Common	2953536	TREM2	2.55051	3.75928
Up	Common	3455239	KRT16	2.22765	3.75299
Up	Common	3736232	SYNGR2	3.59819	3.74011
Up	Common	2903285	PSMB9	2.83112	3.73234
Up	Common	2621526	RNF141	2.45335	3.7294
Up	Common	3651738	LOC653768	2.04644	3.7153
Up	Common	2718259	DRD5	2.55492	3.69865
Up	Common	2333168	C1orf84	3.18424	3.66706
Up	Common	3850817	RAB3D	2.38351	3.64481
Up	Common	2669052	LBA1	2.79787	3.63485
Up	Common	2948926	HLA-B	3.78258	3.61987
Up	Common	3830216	FXYD5	5.16826	3.61451
Up	Common	3014714	ARPC1B	3.20666	3.61217
Up	Common	3636147	RPS17	50.6367	3.60993
Up	Common	2967989	SCML4	2.1413	3.59003
Up	Common	3759648	LOC339192	4.76083	3.58184
Up	Common	3376976	RASGRP2	3.68547	3.58143
Up	Common	2501238	PSD4	2.50937	3.5641
Up	Common	4013460	CYSLTR1	6.3326	3.53561
Up	Common	3708462	CENTB1	3.8121	3.53541
Up	Common	4003895	CXorf21	6.44048	3.51131
Up	Common	3273054	LOC391552	2.90786	3.50608
Up	Common	3494690	LOC729155	3.49967	3.4933
Up	Common	3057358	LOC441259	2.11652	3.4906
Up	Common	3335465	SIPA1	3.03032	3.48143
Up	Common	3775038	C17orf62	2.13933	3.47958
Up	Common	2671549	M-RIP	6.09556	3.4723
Up	Common	3777960	RAB12	4.15783	3.46129
Up	Common	3318443	TRIM22	4.10512	3.40759
Up	Common	4050485	GRIN1	4.84166	3.3812
Up	Common	3155034	MAPRE1	5.6556	3.37101
Up	Common	3686788	LOC728888	2.5238	3.36937
Up	Common	3419147	USP15	2.01069	3.3504
Up	Common	2428796	PTPN22	5.06007	3.32857
Up	Common	3593014	SLC24A5	3.25401	3.32849
Up	Common	2434438	MCL1	2.41407	3.31744
Up	Common	3612685	PAK2	2.55952	3.3123
Up	Common	3336801	ADRBK1	4.46631	3.29361
Up	Common	3825911	ZNF101	2.17951	3.27358
Up	Common	3167110	ANXA2	3.94848	3.26406
Up	Common	2562860	DHTKD1	2.15075	3.25135
Up	Common	2583254	LY75	4.29591	3.24527
Up	Common	3342388	RBMX	8.57711	3.2403
Up	Common	2956294	RBMX	2.12763	3.2403
Up	Common	3647993	CIITA	7.05899	3.20465
Up	Common	3951499	FABP5	2.59188	3.19235
Up	Common	2901620	HLA-E	3.4736	3.19003
Up	Common	3360006	RHOG	2.1765	3.18523
Up	Common	2850272	FLJ34047	2.25649	3.1709
Up	Common	3761989	FAM117A	10.6993	3.16771
Up	Common	3548929	RIN3	2.78779	3.15681
Up	Common	3644810	C16orf59	2.45874	3.15365
Up	Common	3376814	PPP1R14B	7.61372	3.15251
Up	Common	3752002	CRLF3	2.55519	3.1511
Up	Common	2856044	EMB	5.36143	3.14772
Up	Common	2458289	LBR	2.77974	3.14018
Up	Common	2353477	ATP1A1	5.33978	3.12958
Up	Common	3837731	EMP3	4.61399	3.12657
Up	Common	3736162	TMC8	2.61037	3.1247
Up	Common	2876479	H2AFY	4.89732	3.11911
Up	Common	3346548	BIRC3	2.11275	3.11607
Up	Common	3749336	FLJ35934	2.62815	3.11337
Up	Common	3389273	CASP4	3.19289	3.10999
Up	Common	2427169	GNAT2	2.59683	3.10674
Up	Common	4021433	ELF4	2.91951	3.08876
Up	Common	3617312	SLC12A6	2.49287	3.0884
Up	Common	3699080	MLKL	2.53928	3.08764
Up	Common	2904563	DEF6	4.06854	3.08567
Up	Common	2708066	KLHL6	9.32419	3.07335
Up	Common	3008164	LAT2	5.80756	3.02208
Up	Common	3820850	LOC255809	2.28271	3.00064
Up	Common	3075566	ZC3HAV1	3.25023	2.99878
Up	Common	3257204	IFIT3	2.49007	2.99095
Up	Common	3138464	PDE7A	2.17197	2.99077
Up	Common	3991109	RP6-213H19,1	6.44338	2.98542
Up	Common	2904877	MAPK14	2.72857	2.97808
Up	Common	3886773	SEMG1	2.16371	2.96929
Up	Common	3327057	FLJ14213	3.27646	2.96493
Up	Common	2579572	ZFHX1B	2.29683	2.94295
Up	Common	3770979	UNC13D	4.27663	2.93824
Up	Common	3031556	GIMAP2	6.82969	2.93792
Up	Common	2899051	TRIM38	2.30112	2.93432
Up	Common	3991841	S100PBP	2.3113	2.92466
Up	Common	2592268	STAT1	3.37231	2.92047
Up	Common	2354741	NBPF8	2.33695	2.90875
Up	Common	2899333	BTN3A2	4.63038	2.90809
Up	Common	4055866	LOC441528	5.31962	2.90365
Up	Common	3227574	FAM78A	2.2387	2.89892
Up	Common	3317253	TSPAN32	4.51064	2.89261
Up	Common	2850508	LOC642148	2.8049	2.89034
Up	Common	3108648	C8orf47	2.56441	2.86119
Up	Common	3833583	SHKBP1	2.37043	2.85982
Up	Common	3752271	EVI2A	5.73152	2.85677
Up	Common	4026842	ARHGAP4	3.91258	2.83469
Up	Common	2949885	PBX2	2.16524	2.83291
Up	Common	3975869	RP2	2.59982	2.83257
Up	Common	3474831	OASL	2.6937	2.81562
Up	Common	3870824	LAIR1	6.55077	2.81406
Up	Common	2899433	BTN3A3	2.19816	2.80283
Up	Common	2402111	C1orf63	3.71216	2.80226
Up	Common	2531310	LOC93349	2.28398	2.7941
Up	Common	3118180	MGC10997	2.31812	2.77826
Up	Common	3834519	ARHGEF1	2.47908	2.75935
Up	Common	2947054	LENG6	2.15936	2.75875
Up	Common	3564071	NIN	2.21632	2.74588
Up	Common	3420442	IRAK3	3.1701	2.73704
Up	Common	2622638	GNAI2	2.31818	2.72557
Up	Common	3930360	RUNX1	3.53334	2.7253
Up	Common	2668021	CMTM6	2.31645	2.71958
Up	Common	3852322	LOC284454	7.93682	2.7154
Up	Common	4027532	GAB3	3.56381	2.69483
Up	Common	2825629	TNFAIP8	2.18938	2.69287
Up	Common	2527606	ARPC2	2.80076	2.68906
Up	Common	2739160	CCDC109B	4.53002	2.68472
Up	Common	3632298	ADPGK	2.5311	2.67404
Up	Common	2894637	UNQ1887	2.29079	2.67237
Up	Common	2440385	CD244	12.9302	2.66814
Up	Common	3016768	LOC729969	2.85348	2.66163
Up	Common	3576441	KIAA1509	2.29427	2.64306
Up	Common	4019486	38961	6.67501	2.63701
Up	Common	3079103	GIMAP6	2.05849	2.62733
Up	Common	3852107	RPL12	4.73472	2.60872
Up	Common	3316208	TALDO1	3.44375	2.60368
Up	Common	2318086	KCNAB2	3.59291	2.59195
Up	Common	2902609	C6orf25	3.21879	2.58446
Up	Common	2950199	TAP1	3.41649	2.58067
Up	Common	3661718	AYTL1	2.62136	2.56772
Up	Common	3832029	KIAA0174	2.64111	2.56055
Up	Common	3954294	PPM1F	3.13095	2.55176
Up	Common	3894601	FKBP1A	2.36925	2.54369
Up	Common	2390180	OR2W3	2.78888	2.52648
Up	Common	2888341	RNF44	2.34773	2.51635
Up	Common	2950167	TAP2	2.44717	2.51052
Up	Common	3861413	MAP4K1	4.10912	2.50559
Up	Common	3309602	RGS10	3.11789	2.50132
Up	Common	2345849	LOC400759	2.13907	2.48989
Up	Common	2902444	AIF1	5.47198	2.47839
Up	Common	2567316	C15orf21	4.1348	2.47804
Up	Common	2362537	FCER1A	8.00705	2.46352
Up	Common	2950263	HLA-DMB	3.30758	2.45135
Up	Common	3739679	VPS53	2.45353	2.44637
Up	Common	2901280	MRGPRX3	2.14704	2.42737
Up	Common	2345816	GBP6	4.86591	2.42715
Up	Common	2903557	RPS18	13.9087	2.41986
Up	Common	3421118	RAP1B	2.92101	2.41981
Up	Common	2828146	CDC42SE2	2.29871	2.40554
Up	Common	3326635	CD44	2.1003	2.40377
Up	Common	2856122	LOC730257	3.15415	2.40159
Up	Common	3971387	SMS	6.37221	2.39887
Up	Common	3678083	CORO7	2.16622	2.39709
Up	Common	3432514	OAS3	4.82101	2.38154
Up	Common	2461531	IRF2BP2	3.52971	2.3778
Up	Common	3741769	P2RX1	9.85603	2.37688
Up	Common	3544605	BATF	3.4377	2.37429
Up	Common	3359230	C11orf21	2.11785	2.37287
Up	Common	3839718	CD33	2.32839	2.37261
Up	Common	2350880	AMPD2	3.33903	2.3724
Up	Common	3042610	SKAP2	2.19067	2.36988
Up	Common	2907459	TNRC5	2.2712	2.36604
Up	Common	2443972	LOC730138	2.21035	2.35971
Up	Common	2440295	CD84	2.46641	2.34251
Up	Common	2501544	FAM39DP	2.7675	2.33964
Up	Common	3529701	ISGF3G	2.68882	2.33652
Up	Common	3405440	CDKN1B	2.15528	2.32019
Up	Common	2318637	CAMTA1	2.9495	2.31766
Up	Common	2663551	NUP210	3.54703	2.31605
Up	Common	3626786	LOC727725	2.24168	2.3154
Up	Common	2687739	CD47	2.17166	2.31149
Up	Common	3909553	NFATC2	2.61095	2.31122
Up	Common	3387259	SESN3	2.2422	2.31112
Up	Common	3897857	LOC728450	2.30468	2.30229
Up	Common	3677662	NLRC3	2.05716	2.30062
Up	Common	3995392	ZNF185	2.68035	2.30005
Up	Common	3511031	ELF1	4.03354	2.29046
Up	Common	3749206	LGALS9	3.63484	2.28322
Up	Common	3635198	BCL2A1	2.64497	2.28286
Up	Common	2429842	CD58	2.332	2.2789
Up	Common	3405032	ETV6	4.20232	2.26713
Up	Common	2659521	LRRC33	3.56618	2.26146
Up	Common	3173403	RP11-561O23,4	2.8055	2.25733
Up	Common	3558226	RIPK3	2.11807	2.25492
Up	Common	2531377	SP100	2.12049	2.25482
Up	Common	3945585	APOBEC3D	2.63775	2.25447
Up	Common	3371637	RPS10	16.0166	2.25252
Up	Common	3188111	PTGS1	3.35163	2.2473
Up	Common	2665199	SATB1	2.02039	2.24665
Up	Common	4011289	PGK1	2.4005	2.24349
Up	Common	3412296	IRAK4	2.48434	2.24265
Up	Common	2859061	LOC643307	2.20179	2.24235
Up	Common	2730714	DCK	4.34922	2.23888
Up	Common	2817679	LOC391803	2.01054	2.23678
Up	Common	2908762	RUNX2	2.60939	2.22881
Up	Common	3972427	HMGA1	17.3556	2.22669
Up	Common	2855368	FLJ32255	3.47802	2.22459
Up	Common	2903189	HLA-DRA	7.10575	2.2203
Up	Common	3527684	RNASE3	4.63248	2.20384
Up	Common	2403111	WASF2	2.15785	2.20292
Up	Common	2988238	FOXK1	2.07846	2.1977
Up	Common	2766289	TMEM156	4.14818	2.19282
Up	Common	3839695	SIGLEC7	2.67794	2.19132
Up	Common	4019539	RPL39	26.2092	2.185
Up	Common	3851537	RPL10	4.04385	2.18187
Up	Common	3511158	CALM2	3.93637	2.17761
Up	Common	2461037	RPS7	2.39732	2.17022
Up	Common	2957596	ELOVL5	2.27749	2.16123
Up	Common	2903435	HLA-DPB2	8.08667	2.16072
Up	Common	2889015	DOK3	2.41205	2.15705
Up	Common	3046197	ELMO1	4.50394	2.15473
Up	Common	3511698	EPSTI1	8.4224	2.14806
Up	Common	3713450	RPS28	6.5468	2.14425
Up	Common	2465395	ZNF695	3.74876	2.13368
Up	Common	2827185	LMNB1	7.95015	2.11443
Up	Common	2944491	MBOAT1	2.75621	2.10431
Up	Common	3852022	LYL1	2.18635	2.10372
Up	Common	2676671	TKT	3.64576	2.09283
Up	Common	2950329	HLA-DPA1	6.04026	2.0905
Up	Common	2881370	CD74	5.09605	2.08892
Up	Common	2897576	E2F3	3.05772	2.0822
Up	Common	2899152	HIST1H2AC	2.02786	2.08101
Up	Common	3220977	ROD1	2.30066	2.07177
Up	Common	2485784	ACTR2	2.46874	2.07075
Up	Common	2378662	TRAF5	3.03369	2.06409
Up	Common	2492368	LOC730268	4.59033	2.05999
Up	Common	3941093	FLJ25967	3.12619	2.05925
Up	Common	3888263	C20orf199	4.78812	2.05689
Up	Common	2714955	TACC3	3.87574	2.05648
Up	Common	2390050	NLRP3	2.39467	2.04318
Up	Common	2675208	RASSF1	5.68793	2.03513
Up	Common	2674762	UBE1L	7.11206	2.03482
Up	Common	3055999	NSUN5	3.42503	2.0271
Up	Common	3977458	LOC646438	2.28443	2.02432
Up	Common	3734413	RAB37	4.48836	2.01834
Up	Common	3612015	C15orf51	6.52997	2.01574
Up	Common	2448382	PTGS2	9.39878	2.01266
Up	Common	3529609	PSME1	2.30671	2.01071
Up	Common	3563317	RPS29	4.5226	2.00904
Up	Common	3947627	TSPO	2.26539	2.00176
Up	Common	2435863	SPRR2B	2.8562	2.00103

## Sheet: Genes Down Blood
Up or down	Tissue	transcript	Gene Name	FC Blood cells
Down	Blood	2946050	HIST1H2AA	25.0837
Down	Blood	3715094	RPL34	15.7221
Down	Blood	3392986	APOA1	15.407
Down	Blood	3474450	PLA2G1B	13.2184
Down	Blood	3192693	CEL	12.985
Down	Blood	2957384	GSTA5	12.8818
Down	Blood	3833154	TDGF1	12.5506
Down	Blood	2513758	CMYA3	12.4467
Down	Blood	3424158	MYF6	11.4281
Down	Blood	3661684	MMP2	11.0071
Down	Blood	3233049	AKR1C3	10.6113
Down	Blood	3026345	CTTNBP2NL	10.5192
Down	Blood	3360874	HPX	10.1576
Down	Blood	2492753	SMYD1	10.1074
Down	Blood	3545525	C14orf156	9.85857
Down	Blood	3750662	VTN	9.68728
Down	Blood	3805614	SYT4	9.51854
Down	Blood	3413344	PFKM	9.41257
Down	Blood	3683502	GP2	9.07529
Down	Blood	2656683	KNG1	8.94111
Down	Blood	3219129	KPNA2	8.75245
Down	Blood	3108489	LAPTM4B	8.6664
Down	Blood	2962240	LOC442232	8.53007
Down	Blood	3350655	APOC3	8.44836
Down	Blood	3927226	APP	8.42555
Down	Blood	3104489	STMN2	8.32505
Down	Blood	3463678	LOC400055	8.18251
Down	Blood	2349529	LOC730924	8.15934
Down	Blood	2415084	JUN	7.93563
Down	Blood	2584113	GCG	7.93272
Down	Blood	3751299	NDUFS5	7.75156
Down	Blood	2425961	AMY1A	7.68245
Down	Blood	3038617	NDUFA4	7.61803
Down	Blood	3883542	BXDC1	7.54306
Down	Blood	3714556	SCD	7.50115
Down	Blood	2591482	TFPI	7.49668
Down	Blood	3826981	LOC730061	7.40216
Down	Blood	2343002	LOC729340	7.39289
Down	Blood	2772805	GC	7.33566
Down	Blood	3662139	MT1E	7.29524
Down	Blood	3992408	FHL1	7.28894
Down	Blood	3441685	VWF	7.27807
Down	Blood	3692999	MT1G	7.23133
Down	Blood	3417703	HSD17B6	7.19787
Down	Blood	3715489	TMEM97	7.09944
Down	Blood	3249641	MYPN	7.05078
Down	Blood	3113280	DEPDC6	7.026
Down	Blood	3060994	CYP51A1	7.01879
Down	Blood	3588205	FSCN1	6.97805
Down	Blood	2515933	ZAK	6.96857
Down	Blood	3417435	MYL6B	6.92463
Down	Blood	3209726	ALDH1A1	6.91672
Down	Blood	3225196	RPL35	6.88627
Down	Blood	3604819	LOC729319	6.7978
Down	Blood	3623031	FBN1	6.74123
Down	Blood	3802602	CDH2	6.72721
Down	Blood	3093275	SNORD13	6.54285
Down	Blood	3329475	F2	6.50119
Down	Blood	3991475	LOC390107	6.46834
Down	Blood	3568603	GPX2	6.42758
Down	Blood	3109191	POLR2K	6.42693
Down	Blood	3396003	SIAE	6.42132
Down	Blood	3991590	TIMM8B	6.32982
Down	Blood	3365318	SAA4	6.32734
Down	Blood	3106704	CP	6.27108
Down	Blood	3061997	PON2	6.24974
Down	Blood	4016308	BEX1	6.24272
Down	Blood	3204721	TPM2	6.23877
Down	Blood	2976727	TXLNB	6.19025
Down	Blood	3655060	ATP2A1	6.14038
Down	Blood	3697712	TAT	6.09737
Down	Blood	2748542	FGB	6.08151
Down	Blood	3253438	RPS24	6.07339
Down	Blood	2793560	LOC727891	6.06048
Down	Blood	3536336	CDKN3	6.04913
Down	Blood	3251393	DDIT4	6.01813
Down	Blood	3105581	CA3	5.91984
Down	Blood	2647073	CPB1	5.89315
Down	Blood	3993383	LOC643505	5.85603
Down	Blood	3254488	C10orf58	5.83538
Down	Blood	2946194	HIST1H1A	5.79271
Down	Blood	2366422	ATP1B1	5.76979
Down	Blood	2347132	FNBP1L	5.7406
Down	Blood	3936887	MRPL40	5.71859
Down	Blood	2957402	GSTA3	5.7159
Down	Blood	2485176	MDH1	5.65366
Down	Blood	3962260	NDUFA6	5.64815
Down	Blood	3150579	ENPP2	5.62047
Down	Blood	2923928	FABP7	5.61464
Down	Blood	3839360	MYBPC2	5.61349
Down	Blood	3431483	ATP2A2	5.60013
Down	Blood	3368707	CD59	5.59318
Down	Blood	2373336	CFH	5.57417
Down	Blood	2805581	TMEM183A	5.54994
Down	Blood	3613725	NDN	5.53183
Down	Blood	3297632	MAT1A	5.50961
Down	Blood	3680223	PRM1	5.48849
Down	Blood	2443874	HMG1L1	5.45341
Down	Blood	3293537	PCBD1	5.44714
Down	Blood	2377191	LOC727859	5.43555
Down	Blood	2828787	UQCRQ	5.40175
Down	Blood	2418451	CRYZ	5.37899
Down	Blood	2343289	DNAJB4	5.37596
Down	Blood	3512843	CPB2	5.36786
Down	Blood	2438504	MRPL24	5.33942
Down	Blood	2899146	HIST1H4C	5.32106
Down	Blood	3557430	MYH6	5.31384
Down	Blood	3406992	PSMC1	5.30792
Down	Blood	3146433	COX6C	5.30728
Down	Blood	3755580	CACNB1	5.27547
Down	Blood	3985665	TCEAL1	5.27538
Down	Blood	3623424	COPS2	5.2522
Down	Blood	2429235	AMPD1	5.2273
Down	Blood	3145567	UQCRB	5.22479
Down	Blood	2830861	EGR1	5.21707
Down	Blood	3593575	SLC27A2	5.14168
Down	Blood	3405748	EMP1	5.13766
Down	Blood	3945006	H1F0	5.12861
Down	Blood	2873785	ALDH7A1	5.11784
Down	Blood	2470654	DDX1	5.08722
Down	Blood	2902725	HSPA1B	5.05807
Down	Blood	2358693	MLLT11	5.04612
Down	Blood	2700365	TM4SF1	5.03382
Down	Blood	3439178	PXMP2	4.99707
Down	Blood	2397795	LOC440567	4.98161
Down	Blood	3441955	MRPL51	4.98136
Down	Blood	3157296	LOC642295	4.97975
Down	Blood	2957342	GSTA1	4.97761
Down	Blood	3822925	OR7D4	4.93496
Down	Blood	2774049	SCARB2	4.91369
Down	Blood	2851167	PTPN11	4.87549
Down	Blood	2763278	GPR125	4.86991
Down	Blood	3145801	TSPYL5	4.86779
Down	Blood	2340350	LEPROT	4.85534
Down	Blood	3278198	PHYH	4.83973
Down	Blood	2911803	LOC642440	4.83878
Down	Blood	2638630	FBXO40	4.82753
Down	Blood	3783529	DSG2	4.82187
Down	Blood	3223776	C5	4.82074
Down	Blood	3409211	PPFIBP1	4.79905
Down	Blood	3758615	DUSP3	4.78765
Down	Blood	2385095	ARV1	4.77475
Down	Blood	2480961	TACSTD1	4.77271
Down	Blood	2428501	SLC16A1	4.76072
Down	Blood	3380697	DHCR7	4.75669
Down	Blood	3406650	LOC121520	4.75348
Down	Blood	3651509	LOC81691	4.74973
Down	Blood	3513711	COX7C	4.73286
Down	Blood	3942161	UCRC	4.72859
Down	Blood	4046160	LOC728939	4.7206
Down	Blood	3394123	HYOU1	4.71973
Down	Blood	4012299	PHKA1	4.69321
Down	Blood	2491935	PTCD3	4.66693
Down	Blood	2751644	HSP90AA1	4.66423
Down	Blood	3633221	COX5A	4.66215
Down	Blood	3904360	LOC647979	4.63851
Down	Blood	2706985	MRPL47	4.62499
Down	Blood	3636522	HDGFRP3	4.62153
Down	Blood	3009299	MDH2	4.6045
Down	Blood	3881391	ID1	4.60042
Down	Blood	3497790	RANBP5	4.58635
Down	Blood	2880422	SPINK1	4.57947
Down	Blood	2991150	TSPAN13	4.56443
Down	Blood	2451870	ETNK2	4.55109
Down	Blood	2424102	CNN3	4.54421
Down	Blood	3388673	MMP7	4.54009
Down	Blood	3120051	CYC1	4.53219
Down	Blood	2692680	LOC728962	4.52572
Down	Blood	3301141	CYP2C8	4.5242
Down	Blood	3233119	AKR1C4	4.52416
Down	Blood	3917851	SOD1	4.5099
Down	Blood	2547716	FAM98A	4.50911
Down	Blood	3665501	HSD11B2	4.50847
Down	Blood	2515240	CYBRD1	4.50393
Down	Blood	3708399	SLC2A4	4.47576
Down	Blood	3494502	DHX9	4.4749
Down	Blood	3883500	C20orf52	4.4688
Down	Blood	3993075	F9	4.45465
Down	Blood	2607874	RPL21	4.4441
Down	Blood	3173880	TJP2	4.4381
Down	Blood	3050170	ZPBP	4.43512
Down	Blood	2952679	GLO1	4.41705
Down	Blood	4014759	NAP1L3	4.41415
Down	Blood	3458426	STAC3	4.41141
Down	Blood	2790652	FGG	4.40743
Down	Blood	3292413	DNAJC12	4.40642
Down	Blood	3304746	USMG5	4.40367
Down	Blood	3043165	HIBADH	4.38331
Down	Blood	3792952	SOCS6	4.37614
Down	Blood	3981371	PIN4	4.3756
Down	Blood	2406766	MRPS15	4.37192
Down	Blood	3983549	PCDH11X	4.36877
Down	Blood	3457375	RAB13	4.36545
Down	Blood	4012511	NAP1L2	4.35319
Down	Blood	3727583	HLF	4.35065
Down	Blood	2699564	PLOD2	4.3481
Down	Blood	3697015	AARS	4.34388
Down	Blood	4007539	LOC648603	4.34338
Down	Blood	2497301	TMEM182	4.32769
Down	Blood	3666566	CIRH1A	4.32681
Down	Blood	3183604	ZNF462	4.32382
Down	Blood	3224197	NDUFA8	4.32318
Down	Blood	3421630	CCT2	4.31539
Down	Blood	3977651	MAGED1	4.3034
Down	Blood	3928040	C21orf6	4.29061
Down	Blood	3772719	LGALS3BP	4.2804
Down	Blood	3070183	AASS	4.27402
Down	Blood	3638760	IDH2	4.27009
Down	Blood	3394092	SLC37A4	4.2636
Down	Blood	2354634	PHGDH	4.25813
Down	Blood	2889906	LOC645944	4.25489
Down	Blood	3937743	SERPIND1	4.2425
Down	Blood	2856484	MOCS2	4.24108
Down	Blood	2868237	SET	4.24056
Down	Blood	2766456	UGDH	4.23319
Down	Blood	3442579	RBP5	4.22853
Down	Blood	2459042	CDC42BPA	4.22428
Down	Blood	2779543	EMCN	4.22027
Down	Blood	2931970	MYCT1	4.21626
Down	Blood	2727587	KIT	4.20658
Down	Blood	2540317	PDIA6	4.1908
Down	Blood	4033608	EIF4A1	4.18774
Down	Blood	4051392	FKBP4	4.18349
Down	Blood	3451318	ZCRB1	4.17801
Down	Blood	4037923	RP11-38L15,1	4.17114
Down	Blood	3218113	C9orf125	4.15895
Down	Blood	2957816	KBTBD1	4.15024
Down	Blood	2362991	CASQ1	4.14722
Down	Blood	3494929	LOC647298	4.14408
Down	Blood	3929931	ATP5O	4.13676
Down	Blood	3532456	PSMA6	4.13595
Down	Blood	2939469	C6orf145	4.13108
Down	Blood	2395477	LOC644896	4.12559
Down	Blood	3067799	LOC442720	4.10713
Down	Blood	3615220	HERC2P7	4.10535
Down	Blood	4047217	NDUFB4	4.10511
Down	Blood	3125116	DLC1	4.1024
Down	Blood	3633081	CYP1A1	4.07312
Down	Blood	2591367	CALCRL	4.07219
Down	Blood	3292590	PBLD	4.07017
Down	Blood	3207921	PGM5P1	4.06099
Down	Blood	2732611	MRPL1	4.06085
Down	Blood	3352904	SC5DL	4.0554
Down	Blood	2601414	SERPINE2	4.04288
Down	Blood	3749199	SRP68	4.02743
Down	Blood	3348073	ZC3H12C	4.02368
Down	Blood	2459461	LOC391174	4.01494
Down	Blood	2662877	LOC728143	4.01445
Down	Blood	3372368	MTCH2	4.0136
Down	Blood	3418298	KIF5A	4.00741
Down	Blood	3147508	KLF10	4.00496
Down	Blood	3279982	PTPLA	3.99114
Down	Blood	3628469	RPS27L	3.98208
Down	Blood	3315231	ECHS1	3.98142
Down	Blood	3766334	CCDC47	3.96953
Down	Blood	2506183	LOC284988	3.96584
Down	Blood	3519309	SPRY2	3.96568
Down	Blood	2738723	HADH	3.96249
Down	Blood	3301218	PDLIM1	3.96211
Down	Blood	4000641	TMEM27	3.96154
Down	Blood	3985490	BEXL1	3.95818
Down	Blood	2739308	EGF	3.94872
Down	Blood	3971768	PRDX4	3.94639
Down	Blood	3726211	PDK2	3.94631
Down	Blood	3402498	SRP14P1	3.946
Down	Blood	4021341	ZDHHC9	3.94
Down	Blood	3812168	LOC653322	3.93052
Down	Blood	3708663	CHRNB1	3.92984
Down	Blood	4041322	DYSFIP1	3.92406
Down	Blood	3835891	APOC1	3.92313
Down	Blood	3409041	LOC729222	3.91524
Down	Blood	2859279	HBLD2	3.91492
Down	Blood	3971624	FAM3C	3.90729
Down	Blood	3497195	CLDN10	3.89812
Down	Blood	3982410	COX7B	3.89704
Down	Blood	2777044	HSD17B13	3.89219
Down	Blood	3198916	PRDX1	3.88561
Down	Blood	2755154	F11	3.88376
Down	Blood	3766716	TEX2	3.88331
Down	Blood	3463101	LOC727803	3.87854
Down	Blood	3226097	ENG	3.87559
Down	Blood	2474161	FLJ21839	3.87521
Down	Blood	3043895	SCRN1	3.87394
Down	Blood	3610372	SPATA8	3.86608
Down	Blood	2878246	PFDN1	3.86335
Down	Blood	3892660	RPS21	3.86325
Down	Blood	3333711	SLC3A2	3.86048
Down	Blood	3104260	PKIA	3.85301
Down	Blood	3878513	LOC388789	3.84684
Down	Blood	3590327	FAM92A1	3.84593
Down	Blood	3145980	HRSP12	3.83716
Down	Blood	3886143	SGK2	3.83014
Down	Blood	3648747	RPL35A	3.82259
Down	Blood	3233182	NET1	3.81604
Down	Blood	2972759	HDDC2	3.80767
Down	Blood	3567469	TRMT5	3.80167
Down	Blood	4003080	EEF1B2	3.79059
Down	Blood	3751590	CORO6	3.78981
Down	Blood	2999755	AEBP1	3.78458
Down	Blood	3506043	LOC651249	3.78402
Down	Blood	3652867	SCNN1G	3.78263
Down	Blood	3269939	DOCK1	3.78162
Down	Blood	3139950	LACTB2	3.77975
Down	Blood	2356100	HFE2	3.77677
Down	Blood	2655382	HSP90AA5P	3.77657
Down	Blood	3757329	JUP	3.77526
Down	Blood	2869438	NUDT12	3.77513
Down	Blood	3543857	ZADH1	3.77315
Down	Blood	3044753	LSM5	3.7658
Down	Blood	2623441	ACY1	3.76305
Down	Blood	2328808	EIF3S2	3.76227
Down	Blood	3408573	LYRM5	3.76217
Down	Blood	3598381	PTPLAD1	3.75922
Down	Blood	3634071	TSPAN3	3.75829
Down	Blood	2633691	TMEM45A	3.75231
Down	Blood	2993719	LOC442287	3.75193
Down	Blood	2326157	FAM54B	3.75164
Down	Blood	2450865	CSRP1	3.74413
Down	Blood	3927175	ATP5J	3.73359
Down	Blood	2330899	UTP11L	3.73342
Down	Blood	2588127	ATP5G3	3.72913
Down	Blood	3521778	HSP90AB6P	3.7249
Down	Blood	3724969	PNPO	3.72311
Down	Blood	3753527	LOC729835	3.72241
Down	Blood	2655432	RPS3	3.71914
Down	Blood	2756497	ATP5I	3.71457
Down	Blood	3810472	LMAN1	3.70917
Down	Blood	3984907	ARMCX1	3.70239
Down	Blood	3594129	MAPK6	3.69955
Down	Blood	2688277	LOC440973	3.69686
Down	Blood	2808438	NNT	3.69611
Down	Blood	3715601	LOC728015	3.69307
Down	Blood	2389789	SCCPDH	3.69257
Down	Blood	3736259	AFMID	3.69023
Down	Blood	3354731	EI24	3.68803
Down	Blood	4018080	CHRDL1	3.67869
Down	Blood	2735190	HSP90AB1	3.67491
Down	Blood	3348852	DLAT	3.6747
Down	Blood	3343008	TMEM126A	3.66989
Down	Blood	2772341	UGT2B4	3.66816
Down	Blood	2512701	PSMD14	3.66199
Down	Blood	3018696	DLD	3.6606
Down	Blood	2607110	HDLBP	3.65183
Down	Blood	3911746	LOC401397	3.6428
Down	Blood	2689263	LOC728791	3.64055
Down	Blood	3707199	PSMB6	3.63785
Down	Blood	3513883	KPNA3	3.63728
Down	Blood	2631916	FAM121B	3.63455
Down	Blood	2735759	MMRN1	3.63035
Down	Blood	3927392	CYYR1	3.63028
Down	Blood	2695393	MRPL3	3.6278
Down	Blood	3457794	APOF	3.62413
Down	Blood	3541073	MPP5	3.61954
Down	Blood	3420151	MSRB3	3.61598
Down	Blood	3429365	TDG	3.6142
Down	Blood	3671448	HSBP1	3.61414
Down	Blood	2749560	ETFDH	3.61197
Down	Blood	3619991	NDUFAF1	3.60488
Down	Blood	2623821	PHF7	3.59907
Down	Blood	2980516	CNKSR3	3.59597
Down	Blood	3799461	SPIRE1	3.59184
Down	Blood	2786578	NDUFC1	3.59183
Down	Blood	3680583	RSL1D1	3.58648
Down	Blood	2635906	PHLDB2	3.58569
Down	Blood	2704267	GOLPH4	3.58525
Down	Blood	3407096	PLEKHA5	3.5845
Down	Blood	3331487	TXNDC14	3.58072
Down	Blood	3023060	CALU	3.57782
Down	Blood	3417583	RBMS2	3.56887
Down	Blood	2453006	PIGR	3.56408
Down	Blood	3015216	COPS6	3.56248
Down	Blood	3988740	PGRMC1	3.5606
Down	Blood	3344232	K-ALPHA-1	3.54951
Down	Blood	3570454	C14orf112	3.54734
Down	Blood	2562024	LDHA	3.53516
Down	Blood	2908423	SLC29A1	3.53143
Down	Blood	3985523	WBP5	3.5263
Down	Blood	2380055	KCTD3	3.52506
Down	Blood	3796122	ATAD1	3.52369
Down	Blood	3128670	SDAD1	3.52327
Down	Blood	3572340	TMED10	3.52115
Down	Blood	2699623	PLSCR4	3.51937
Down	Blood	2731831	VDP	3.51889
Down	Blood	2668071	LOC391526	3.51042
Down	Blood	2453307	CD34	3.50643
Down	Blood	2361472	C1orf182	3.50573
Down	Blood	3331822	GLYATL1	3.50241
Down	Blood	3662236	MTE	3.49995
Down	Blood	3986346	CLDN2	3.4996
Down	Blood	3371719	CKAP5	3.49475
Down	Blood	2342576	ACADM	3.49287
Down	Blood	2703377	B3GALNT1	3.48929
Down	Blood	4006416	FUNDC1	3.48928
Down	Blood	3985534	NGFRAP1	3.48928
Down	Blood	2548776	ARL6IP2	3.48572
Down	Blood	2734629	PTPN13	3.48374
Down	Blood	2429884	LOC284475	3.48181
Down	Blood	2485776	VDAC2	3.47968
Down	Blood	3708306	ACADVL	3.47655
Down	Blood	3815610	ATP5D	3.46463
Down	Blood	2704441	EVI1	3.45325
Down	Blood	3531479	ARHGAP5	3.45228
Down	Blood	3807569	ACAA2	3.45122
Down	Blood	3876645	BTBD3	3.44809
Down	Blood	2583374	PLA2R1	3.44142
Down	Blood	2603239	LOC645870	3.43958
Down	Blood	2341083	GADD45A	3.43688
Down	Blood	3874751	PRNP	3.43536
Down	Blood	3386459	LOC390239	3.43534
Down	Blood	3415229	NR4A1	3.42553
Down	Blood	2787005	CLGN	3.41861
Down	Blood	3078435	PDIA4	3.41794
Down	Blood	2877508	HSPA9	3.41668
Down	Blood	3373845	SLC43A3	3.41576
Down	Blood	2950798	C6orf125	3.41327
Down	Blood	2902531	APOM	3.41089
Down	Blood	2498793	ANAPC1	3.40738
Down	Blood	4022925	FAM127B	3.40658
Down	Blood	2425173	LRRC39	3.40155
Down	Blood	3415046	FLJ33996	3.40114
Down	Blood	2781736	CFI	3.40111
Down	Blood	2500550	MERTK	3.40105
Down	Blood	2939593	PECI	3.39676
Down	Blood	2347700	LOC729970	3.39662
Down	Blood	3561268	LOC644616	3.3963
Down	Blood	3440742	RPS27	3.39184
Down	Blood	3317117	TNNT3	3.38845
Down	Blood	3122489	ANGPT2	3.38775
Down	Blood	2648074	AADAC	3.38068
Down	Blood	2740964	SNORA24	3.37653
Down	Blood	3811459	FVT1	3.37531
Down	Blood	3865568	SNRPD2	3.37517
Down	Blood	2729884	LOC642329	3.37461
Down	Blood	2922756	RWDD1	3.37213
Down	Blood	2382626	C1orf67	3.37115
Down	Blood	2463425	FH	3.37045
Down	Blood	3258966	CYP2C18	3.36815
Down	Blood	2348634	AGL	3.36127
Down	Blood	3564027	SAV1	3.35998
Down	Blood	3861581	ECH1	3.35861
Down	Blood	3757917	PTRF	3.35312
Down	Blood	3570049	ERH	3.35145
Down	Blood	3593261	EID1	3.35092
Down	Blood	3378344	CTSF	3.34357
Down	Blood	3334783	SNX15	3.34352
Down	Blood	3625234	C15orf15	3.33226
Down	Blood	3758291	VAT1	3.33185
Down	Blood	2471978	RHOB	3.32766
Down	Blood	3695315	CDH16	3.3221
Down	Blood	3106559	SLC26A7	3.31604
Down	Blood	2407191	GNL2	3.3115
Down	Blood	3341497	THRSP	3.31062
Down	Blood	3246888	PRKG1	3.3105
Down	Blood	2861242	OCLN	3.30865
Down	Blood	3372209	PSMC3	3.30645
Down	Blood	2540477	ROCK2	3.30435
Down	Blood	2900623	RPSA	3.29754
Down	Blood	3301512	ALDH18A1	3.29342
Down	Blood	3003153	GBAS	3.28976
Down	Blood	3138204	CYP7B1	3.28842
Down	Blood	2744734	MGST2	3.28708
Down	Blood	3197318	AK3	3.28621
Down	Blood	3426917	METAP2	3.28476
Down	Blood	3431426	IFT81	3.28142
Down	Blood	4025771	CD99L2	3.27961
Down	Blood	3144580	DKFZP779L1068	3.27404
Down	Blood	2820316	LOC391811	3.27311
Down	Blood	3476665	SCARB1	3.26802
Down	Blood	3468925	NFYB	3.26755
Down	Blood	2956438	MUT	3.26643
Down	Blood	2434609	CTSK	3.26544
Down	Blood	2911903	PTP4A1	3.25825
Down	Blood	3541137	EIF2S1	3.25758
Down	Blood	3532560	BRMS1L	3.25733
Down	Blood	3744463	MYH10	3.25482
Down	Blood	2360677	EFNA1	3.25124
Down	Blood	4004819	DYNLT3	3.2512
Down	Blood	2968054	SEC63	3.24801
Down	Blood	2858023	PLK2	3.24362
Down	Blood	3054165	SBDS	3.24356
Down	Blood	3589905	IVD	3.24104
Down	Blood	2984616	BRP44L	3.24034
Down	Blood	3393834	C11orf60	3.24025
Down	Blood	4041342	P4HB	3.23989
Down	Blood	3580947	C14orf2	3.23744
Down	Blood	2361154	SYT11	3.23474
Down	Blood	2872848	LOX	3.22792
Down	Blood	2666147	THRB	3.22655
Down	Blood	2750594	SC4MOL	3.21946
Down	Blood	3220513	KIAA0368	3.21809
Down	Blood	3383138	NDUFC2	3.21772
Down	Blood	3173508	PGM5	3.21468
Down	Blood	2495881	EIF5B	3.21367
Down	Blood	2733928	COPS4	3.21254
Down	Blood	2485978	LOC647162	3.21226
Down	Blood	3753288	CCT6B	3.20797
Down	Blood	2488732	CCT7	3.20721
Down	Blood	3875908	PLCB4	3.20721
Down	Blood	2638886	C3orf28	3.20308
Down	Blood	3083438	PAICS	3.20092
Down	Blood	3636391	HOMER2	3.19944
Down	Blood	2601021	FARSLB	3.19888
Down	Blood	3445156	GSG1	3.19784
Down	Blood	3480681	MRP63	3.19526
Down	Blood	3547500	SPATA7	3.1949
Down	Blood	4010272	MTHFD1	3.19333
Down	Blood	2962876	SNAP91	3.19194
Down	Blood	2515369	HAT1	3.19126
Down	Blood	3624513	MYO5C	3.19007
Down	Blood	3596233	LOC391168	3.18887
Down	Blood	2597409	LANCL1	3.18826
Down	Blood	3842768	ZNF471	3.18391
Down	Blood	2545549	SLC5A6	3.18306
Down	Blood	3457160	CD63	3.18176
Down	Blood	3513953	C13orf1	3.18009
Down	Blood	2973995	EPB41L2	3.17682
Down	Blood	3832383	PSMD8	3.17672
Down	Blood	2373406	CFHR3	3.17506
Down	Blood	2551786	MCFD2	3.17486
Down	Blood	3101629	ADHFE1	3.17443
Down	Blood	2748830	GUCY1A3	3.17428
Down	Blood	2429277	NRAS	3.1729
Down	Blood	2770357	TXNDC9	3.16925
Down	Blood	2542737	LAPTM4A	3.16819
Down	Blood	3591459	MAP1A	3.16718
Down	Blood	3985615	TCEAL4	3.16647
Down	Blood	3750625	POLDIP2	3.16565
Down	Blood	2485257	UGP2	3.16482
Down	Blood	3494102	UCHL3	3.16084
Down	Blood	3595691	LIPC	3.15852
Down	Blood	3962279	GTPBP9	3.15677
Down	Blood	3024025	MEST	3.15128
Down	Blood	2946319	HIST1H4D	3.15106
Down	Blood	3435853	TMED2	3.15091
Down	Blood	3325768	QSER1	3.15033
Down	Blood	3354764	STT3A	3.14891
Down	Blood	3903361	AHCY	3.14736
Down	Blood	2420229	TTLL7	3.14635
Down	Blood	3854982	ISYNA1	3.14572
Down	Blood	3374460	GLYAT	3.13992
Down	Blood	3536905	KTN1	3.13621
Down	Blood	3234140	ATP5C1	3.13417
Down	Blood	2946208	HIST1H4B	3.13204
Down	Blood	2944025	TPMT	3.13194
Down	Blood	3764680	TRIM37	3.13067
Down	Blood	2655688	EIF4G1	3.12981
Down	Blood	3801621	OSBPL1A	3.12893
Down	Blood	2853388	C5orf33	3.12711
Down	Blood	4022885	FAM127C	3.12572
Down	Blood	3101385	MTFR1	3.12557
Down	Blood	3717052	NF1	3.12435
Down	Blood	3512591	SLC25A30	3.11643
Down	Blood	2702154	SSR3	3.11632
Down	Blood	3002873	LANCL2	3.11612
Down	Blood	3603408	PSMA4	3.11325
Down	Blood	3223928	STOM	3.11321
Down	Blood	3375545	FADS1	3.11007
Down	Blood	2513471	SCN2A2	3.1078
Down	Blood	2780143	BDH2	3.10759
Down	Blood	3490812	RP11-431O22,2	3.10627
Down	Blood	3372097	ACP2	3.10414
Down	Blood	2341663	CTH	3.10399
Down	Blood	3136413	IMPAD1	3.10202
Down	Blood	2425400	EXTL2	3.10182
Down	Blood	3741171	KIAA0664	3.10174
Down	Blood	2962767	PGM3	3.10172
Down	Blood	2586038	LRP2	3.10098
Down	Blood	3168841	GRHPR	3.1001
Down	Blood	3876990	SPTLC3	3.09607
Down	Blood	2586348	METTL5	3.09598
Down	Blood	3624907	EEF1A1	3.09416
Down	Blood	3340161	PPME1	3.09374
Down	Blood	3959388	APOL4	3.09198
Down	Blood	2820813	FAM81B	3.0896
Down	Blood	4026263	CETN2	3.0874
Down	Blood	3833893	CYP2B7P1	3.08645
Down	Blood	3664982	CES2	3.08403
Down	Blood	2364677	PBX1	3.08312
Down	Blood	3417531	COQ10A	3.08188
Down	Blood	2733689	HNRPA3	3.07907
Down	Blood	2673509	UQCRC1	3.07204
Down	Blood	3129121	CCDC25	3.07092
Down	Blood	3543673	ACOT2	3.06939
Down	Blood	3725456	ATP5G1	3.0687
Down	Blood	3556924	PRMT5	3.06599
Down	Blood	3591365	ADAL	3.06544
Down	Blood	2651165	SERPINI1	3.06467
Down	Blood	2588965	TTC30B	3.06388
Down	Blood	3426025	MAT2A	3.06315
Down	Blood	3761109	FBLN2	3.06063
Down	Blood	2709132	ETV5	3.05463
Down	Blood	3651478	ACSM3	3.05311
Down	Blood	3198346	PTPRD	3.05189
Down	Blood	2820925	RHOBTB3	3.05088
Down	Blood	2647742	EIF2A	3.04622
Down	Blood	3390722	HNRPA1L-2	3.04566
Down	Blood	3638048	MRPL46	3.04446
Down	Blood	3899173	RRBP1	3.04347
Down	Blood	3231389	ZMYND11	3.04342
Down	Blood	3303227	CPN1	3.04126
Down	Blood	2848265	CMBL	3.04035
Down	Blood	2596201	NDUFS1	3.03867
Down	Blood	3743551	CLDN7	3.03817
Down	Blood	3867443	HSD17B14	3.03794
Down	Blood	3726934	NME1	3.03793
Down	Blood	3300350	IDE	3.03764
Down	Blood	3454331	LIMA1	3.03661
Down	Blood	3337196	NDUFV1	3.03443
Down	Blood	2746119	SMAD1	3.03434
Down	Blood	3970833	PDHA1	3.03129
Down	Blood	3364759	PIK3C2A	3.03086
Down	Blood	4016572	MORF4L2	3.02853
Down	Blood	3983105	FAM121A	3.02625
Down	Blood	2961300	COX7A2	3.02549
Down	Blood	2338719	NFIA	3.0246
Down	Blood	3726569	SPATA20	3.02198
Down	Blood	4002983	LOC338611	3.02178
Down	Blood	3990374	OCRL	3.02088
Down	Blood	2584787	COBLL1	3.02045
Down	Blood	2371547	C1orf21	3.0199
Down	Blood	2880292	DPYSL3	3.01982
Down	Blood	2902707	HSPA1A	3.01655
Down	Blood	2408929	ZMYND12	3.01595
Down	Blood	2742224	SPRY1	3.0159
Down	Blood	2502762	STEAP3	3.01371
Down	Blood	2379754	SMYD2	3.0136
Down	Blood	2894663	PAK1IP1	3.01291
Down	Blood	3909642	ATP9A	3.01039
Down	Blood	3341998	ORC3L	3.01015
Down	Blood	3077502	LOC647624	3.00852
Down	Blood	3098454	MRPL15	3.00797
Down	Blood	2339454	ANGPTL3	3.00537
Down	Blood	3907111	TOMM34	3.00481
Down	Blood	3809671	NARS	3.00372
Down	Blood	3178416	SPIN	3.00114
Down	Blood	3878025	DSTN	3.00084
Down	Blood	3311775	DHX32	2.99845
Down	Blood	3984945	ARMCX3	2.99695
Down	Blood	2446240	IFRG15	2.99371
Down	Blood	2597010	IDH1	2.99266
Down	Blood	2918784	LOC442239	2.99154
Down	Blood	2531712	PSMD1	2.98481
Down	Blood	2480619	SOCS5	2.98366
Down	Blood	2571175	LOC727816	2.98341
Down	Blood	3148796	NUDCD1	2.9833
Down	Blood	3557048	PSMB5	2.98102
Down	Blood	3329904	NDUFS3	2.98061
Down	Blood	3690747	CBLN1	2.98047
Down	Blood	3434393	DYNLL1	2.97929
Down	Blood	3888133	CSE1L	2.97921
Down	Blood	2334476	MAST2	2.97584
Down	Blood	3722355	RND2	2.97555
Down	Blood	3434362	COX6A1	2.97228
Down	Blood	3249565	DNAJC19	2.97225
Down	Blood	2363525	NDUFS2	2.97202
Down	Blood	2338625	HOOK1	2.96822
Down	Blood	2638017	C3orf1	2.9668
Down	Blood	3642707	ITFG3	2.96445
Down	Blood	3976124	PCTK1	2.96258
Down	Blood	3874775	PRND	2.96169
Down	Blood	3720636	PSMD3	2.95995
Down	Blood	2550790	LRPPRC	2.95798
Down	Blood	3020646	CFTR	2.95501
Down	Blood	2794408	HPGD	2.95295
Down	Blood	3205108	GNE	2.9513
Down	Blood	3415096	FLNB	2.95125
Down	Blood	3393257	BACE1	2.95053
Down	Blood	2909020	ENPP4	2.94992
Down	Blood	3414739	METTL7A	2.94863
Down	Blood	3390195	EXPH5	2.94828
Down	Blood	3239437	GPR158	2.94673
Down	Blood	2901818	MRPS18B	2.94626
Down	Blood	4009315	HUWE1	2.94625
Down	Blood	2964327	LYRM2	2.94253
Down	Blood	3652218	UQCRC2	2.94093
Down	Blood	3706842	CYB5D2	2.93937
Down	Blood	3647421	ABAT	2.93835
Down	Blood	3636470	BTBD1	2.9382
Down	Blood	2529546	ACSL3	2.93787
Down	Blood	2473735	HADHB	2.93765
Down	Blood	3835814	PVRL2	2.93633
Down	Blood	3354210	SPA17	2.93553
Down	Blood	2670948	HIGD1A	2.93541
Down	Blood	2870589	FLJ43080	2.93337
Down	Blood	3778372	TWSG1	2.93323
Down	Blood	3486728	SLC25A15	2.93282
Down	Blood	3426215	MRPL42	2.93254
Down	Blood	3417574	SPRYD4	2.93096
Down	Blood	2838116	FABP6	2.93081
Down	Blood	2452637	RAB7L1	2.92562
Down	Blood	3409330	MRPS35	2.92481
Down	Blood	4016045	TCEAL6	2.92475
Down	Blood	2611280	CAND2	2.92364
Down	Blood	3862564	C19orf47	2.92336
Down	Blood	3037304	MGC12966	2.92204
Down	Blood	3079756	RHEB	2.92197
Down	Blood	3037385	KDELR2	2.92171
Down	Blood	3402315	CD9	2.91573
Down	Blood	3225003	PSMB7	2.91241
Down	Blood	3830530	TMEM147	2.91045
Down	Blood	3332780	PGA5	2.91035
Down	Blood	3761959	SLC35B1	2.90941
Down	Blood	2383312	PSEN2	2.90838
Down	Blood	2924253	IBRDC1	2.90771
Down	Blood	2769063	USP46	2.90561
Down	Blood	3174121	RPL24	2.90069
Down	Blood	3683845	DCUN1D3	2.90045
Down	Blood	3417184	SUOX	2.8968
Down	Blood	3572461	C14orf1	2.89456
Down	Blood	3565361	GMFB	2.89368
Down	Blood	3465593	EEA1	2.88903
Down	Blood	3942954	DRG1	2.88735
Down	Blood	3774635	FASN	2.88657
Down	Blood	2693149	SNX4	2.8847
Down	Blood	3058759	SEMA3C	2.88352
Down	Blood	2525484	LOC402116	2.88217
Down	Blood	2824089	SNORA13	2.88201
Down	Blood	3190151	SLC25A25	2.88196
Down	Blood	2965674	C6orf66	2.88069
Down	Blood	2379948	LOC391162	2.88001
Down	Blood	3077267	HINT1	2.87885
Down	Blood	3389077	PDGFD	2.87758
Down	Blood	2726828	DCUN1D4	2.87754
Down	Blood	2624074	GNL3	2.87247
Down	Blood	2931062	LOC391044	2.87162
Down	Blood	3830166	FXYD3	2.87154
Down	Blood	4010646	ASB12	2.87022
Down	Blood	3904189	NFS1	2.86956
Down	Blood	3651639	TMEM159	2.86637
Down	Blood	2722510	LOC391642	2.86569
Down	Blood	2351817	ATP5F1	2.86556
Down	Blood	3562721	FKBP3	2.86363
Down	Blood	2492426	ANAPC1	2.86357
Down	Blood	3214668	IARS	2.86263
Down	Blood	2700197	HLTF	2.86139
Down	Blood	3719702	MRPL45	2.8603
Down	Blood	3225398	HSPA5	2.85877
Down	Blood	3559570	HECTD1	2.85634
Down	Blood	3743289	LOC284112	2.85497
Down	Blood	3683037	ARL6IP1	2.85492
Down	Blood	3829687	GPI	2.85446
Down	Blood	2589011	TTC30A	2.85396
Down	Blood	4043381	S100A1	2.85305
Down	Blood	2586845	SLC25A12	2.85262
Down	Blood	3830649	COX6B1	2.85254
Down	Blood	3214227	DIRAS2	2.85171
Down	Blood	2928461	GPR126	2.85055
Down	Blood	4046037	ALDH4A1	2.84988
Down	Blood	2830946	CTNNA1	2.84949
Down	Blood	3004909	SNORA22	2.84852
Down	Blood	3845899	TIMM13	2.84798
Down	Blood	3070873	GPR37	2.84798
Down	Blood	3622934	MYEF2	2.84626
Down	Blood	3754797	TCF2	2.84583
Down	Blood	3257151	LOC728303	2.84482
Down	Blood	3622116	LOC653381	2.84399
Down	Blood	2469910	LPIN1	2.84388
Down	Blood	3218041	BAAT	2.84174
Down	Blood	3808854	TCF4	2.84089
Down	Blood	2867873	ELL2	2.83847
Down	Blood	3250602	H2AFY2	2.83594
Down	Blood	3781429	RBBP8	2.83497
Down	Blood	3191877	C9orf58	2.83361
Down	Blood	3413950	SPATS2	2.83275
Down	Blood	3392044	C11orf71	2.83265
Down	Blood	2433232	FMO5	2.83229
Down	Blood	3339140	LOC728239	2.83008
Down	Blood	3062193	SLC25A13	2.82943
Down	Blood	2908179	VEGFA	2.82931
Down	Blood	3114649	NDUFB9	2.82891
Down	Blood	3926071	BTF3L4	2.82877
Down	Blood	3091077	DPYSL2	2.82679
Down	Blood	3838118	RUVBL2	2.82311
Down	Blood	2676319	GLT8D1	2.8214
Down	Blood	3872215	LOC731151	2.81996
Down	Blood	3417345	RPL41	2.81669
Down	Blood	3886532	PKIG	2.81393
Down	Blood	3401878	NDUFA9	2.81327
Down	Blood	3187468	LOC392387	2.81229
Down	Blood	2383356	CABC1	2.80969
Down	Blood	2721087	GBA3	2.80947
Down	Blood	3730784	CCDC44	2.80931
Down	Blood	3825823	FLJ44968	2.80881
Down	Blood	2429980	LOC391069	2.80858
Down	Blood	2742581	FAT4	2.80474
Down	Blood	2446198	TOR1AIP2	2.80271
Down	Blood	3684039	CRYM	2.80201
Down	Blood	2697490	CEP70	2.80073
Down	Blood	3373893	SLC43A1	2.79879
Down	Blood	3464000	CCDC59	2.79595
Down	Blood	2618800	ZNF320	2.79491
Down	Blood	3480657	SAP18	2.79474
Down	Blood	3403804	HADHA	2.7942
Down	Blood	3746845	TRIM16	2.79325
Down	Blood	3626826	MYO1E	2.79149
Down	Blood	2482505	SPTBN1	2.79097
Down	Blood	3199511	FREM1	2.79082
Down	Blood	3226493	TRUB2	2.78911
Down	Blood	2512055	TANC1	2.78766
Down	Blood	3453252	ADCY6	2.78633
Down	Blood	3507003	LNX2	2.7858
Down	Blood	2686371	TOMM70A	2.78434
Down	Blood	2977690	SF3B5	2.78351
Down	Blood	2363618	SDHC	2.78172
Down	Blood	3602004	SCAMP5	2.78126
Down	Blood	2787266	RNF150	2.78118
Down	Blood	3147985	LRP12	2.78108
Down	Blood	3867092	KDELR1	2.78053
Down	Blood	3049522	TNS3	2.77993
Down	Blood	2717676	LOC728564	2.77928
Down	Blood	2793137	SH3RF1	2.77911
Down	Blood	3485863	EXOSC8	2.77897
Down	Blood	4038802	LOC645162	2.77772
Down	Blood	3391093	ALG9	2.7757
Down	Blood	2410522	POMGNT1	2.77145
Down	Blood	3290785	CCDC6	2.7712
Down	Blood	3740998	TSR1	2.7701
Down	Blood	2340186	RAVER2	2.76858
Down	Blood	3375245	DDB1	2.76366
Down	Blood	2867836	GLRX	2.763
Down	Blood	2962525	IBTK	2.7619
Down	Blood	3833093	TIMM50	2.7604
Down	Blood	4015820	PRKCI	2.75958
Down	Blood	3434525	KIAA0152	2.75957
Down	Blood	2478017	MORN2	2.75784
Down	Blood	3976163	USP11	2.75775
Down	Blood	3011492	ADAM22	2.75697
Down	Blood	2561955	SUCLG1	2.75636
Down	Blood	2568687	FHL2	2.75474
Down	Blood	3333433	SCGB2A2	2.75404
Down	Blood	2484970	EHBP1	2.75132
Down	Blood	2400793	HSPG2	2.7493
Down	Blood	2519294	KIAA1946	2.74394
Down	Blood	4048351	MLLT4	2.74259
Down	Blood	2499796	FLJ38359	2.74081
Down	Blood	3413278	TMEM106C	2.7401
Down	Blood	3346371	KIAA1377	2.73727
Down	Blood	2655650	PSMD2	2.73626
Down	Blood	3167912	RUSC2	2.73488
Down	Blood	3372896	FOLH1	2.73392
Down	Blood	2641667	IFT122	2.73388
Down	Blood	3265494	TRUB1	2.73322
Down	Blood	3557350	SLC22A17	2.73275
Down	Blood	3850832	UNQ501	2.73205
Down	Blood	2380440	SPATA17	2.72896
Down	Blood	3768103	PSMD12	2.72808
Down	Blood	3886889	PIGT	2.72771
Down	Blood	2415910	DOCK7	2.72721
Down	Blood	3744800	STX8	2.72713
Down	Blood	3212189	GKAP1	2.72621
Down	Blood	3130211	PPP2CB	2.7184
Down	Blood	2671772	LOC729684	2.71769
Down	Blood	3881786	POFUT1	2.71566
Down	Blood	3790479	SEC11C	2.71548
Down	Blood	3845175	GAMT	2.71475
Down	Blood	3043127	EIF4H	2.71452
Down	Blood	3459185	LOC644915	2.71387
Down	Blood	3717737	PSMD11	2.71211
Down	Blood	2436132	ILF2	2.71148
Down	Blood	3852823	NDUFB7	2.71039
Down	Blood	3708874	MPDU1	2.71023
Down	Blood	2768056	GABRA4	2.70683
Down	Blood	3902426	DEFB121	2.70631
Down	Blood	3764738	FAM33A	2.70479
Down	Blood	4007899	SYP	2.70364
Down	Blood	3190558	SPTAN1	2.70348
Down	Blood	2897327	LOC645157	2.70345
Down	Blood	2718225	LOC644517	2.70342
Down	Blood	4016411	TCEAL5	2.70293
Down	Blood	2635263	DZIP3	2.70242
Down	Blood	3361811	STK33	2.70029
Down	Blood	2430762	WARS2	2.70026
Down	Blood	2988882	JTV1	2.69934
Down	Blood	3965813	PLXNB2	2.69908
Down	Blood	3388830	MMP3	2.69872
Down	Blood	3883064	ACSS2	2.69859
Down	Blood	2892393	BPHL	2.69675
Down	Blood	3806711	IER3IP1	2.69445
Down	Blood	3008513	GTF2IRD2B	2.69407
Down	Blood	2655773	POLR2H	2.69384
Down	Blood	3644220	NDUFB10	2.69357
Down	Blood	2643324	SRPRB	2.69327
Down	Blood	2463206	LOC645916	2.6912
Down	Blood	2471233	VSNL1	2.6905
Down	Blood	2483016	CCDC104	2.68983
Down	Blood	2879166	FGF1	2.68974
Down	Blood	3833291	PSMC4	2.68895
Down	Blood	2867860	LOC727938	2.68862
Down	Blood	3631794	MYO9A	2.68548
Down	Blood	2777276	ABCG2	2.68445
Down	Blood	2894689	TMEM14C	2.68425
Down	Blood	2939892	LYRM4	2.68122
Down	Blood	3191724	ABL1	2.68117
Down	Blood	2888304	CLTB	2.68084
Down	Blood	3421579	FRS2	2.68083
Down	Blood	3998766	KAL1	2.68079
Down	Blood	3410695	DNM1L	2.68007
Down	Blood	3375582	FADS3	2.67838
Down	Blood	2329752	ZMYM4	2.67468
Down	Blood	2654069	NDUFB5	2.67312
Down	Blood	2558118	NFU1	2.672
Down	Blood	3562003	TRAPPC6B	2.66879
Down	Blood	2814642	MCCC2	2.66812
Down	Blood	2914820	BCKDHB	2.66808
Down	Blood	2705445	PLD1	2.66808
Down	Blood	2928690	AIG1	2.66793
Down	Blood	3041260	TOMM7	2.66778
Down	Blood	2678400	ACOX2	2.66706
Down	Blood	3857105	ZNF91	2.66657
Down	Blood	4048764	C6orf35	2.66544
Down	Blood	2964231	RRAGD	2.66483
Down	Blood	2486178	MEIS1	2.66385
Down	Blood	3757399	NT5C3L	2.66251
Down	Blood	3651328	LOC647786	2.66183
Down	Blood	3903169	PXMP4	2.66038
Down	Blood	3402697	COPS7A	2.66005
Down	Blood	3870104	ZNF415	2.65992
Down	Blood	3430228	RFX4	2.65809
Down	Blood	3334224	STIP1	2.65692
Down	Blood	3246604	DYNC1I2	2.65526
Down	Blood	3159483	ANKRD15	2.65443
Down	Blood	2952065	PPIL1	2.65389
Down	Blood	2515558	KRTAP4-7	2.65385
Down	Blood	2827525	SLC12A2	2.65378
Down	Blood	3228612	ABO	2.65368
Down	Blood	3291151	RHOBTB1	2.65095
Down	Blood	3070712	WASL	2.64891
Down	Blood	3599709	GLCE	2.64873
Down	Blood	2751009	ANXA10	2.64745
Down	Blood	3625539	NEDD4	2.64712
Down	Blood	3555300	CCNB1IP1	2.64501
Down	Blood	3453556	PRKAG1	2.64344
Down	Blood	3218067	MRPL50	2.6434
Down	Blood	2625606	APPL	2.64248
Down	Blood	3834205	BCKDHA	2.64219
Down	Blood	2327458	PHACTR4	2.64002
Down	Blood	3978518	MAGED2	2.63996
Down	Blood	3602390	SH3PX3	2.63921
Down	Blood	2325002	AOF2	2.63851
Down	Blood	2839671	RARS	2.63799
Down	Blood	3360088	LOC643244	2.63608
Down	Blood	3634106	KIAA2002	2.63586
Down	Blood	3925639	NRIP1	2.63576
Down	Blood	3540862	GPHN	2.63489
Down	Blood	3708366	C17orf81	2.6345
Down	Blood	2754937	TLR3	2.63089
Down	Blood	2971014	TSPYL1	2.63043
Down	Blood	3925439	STCH	2.6298
Down	Blood	3909395	DPM1	2.62861
Down	Blood	3873069	DEFB126	2.6279
Down	Blood	2588319	KIAA1715	2.6272
Down	Blood	2844203	CANX	2.62659
Down	Blood	3182984	NIPSNAP3B	2.62624
Down	Blood	4016396	TCEAL8	2.62586
Down	Blood	2869742	RUFY3	2.62366
Down	Blood	2711644	ATP13A3	2.62328
Down	Blood	3878076	C20orf179	2.62302
Down	Blood	3198289	C9orf123	2.6213
Down	Blood	3092415	RBPMS	2.62113
Down	Blood	3248935	TATDN1	2.62066
Down	Blood	2749611	KIAA1450	2.61966
Down	Blood	2809245	ITGA2	2.61903
Down	Blood	2855501	HMGCS1	2.61836
Down	Blood	2777447	NAP1L5	2.61816
Down	Blood	2325064	LOC643531	2.61763
Down	Blood	2433209	PRKAB2	2.61742
Down	Blood	3053229	ZNF680	2.61674
Down	Blood	2595443	WDR12	2.61446
Down	Blood	3402899	USP5	2.61399
Down	Blood	3527418	PARP2	2.61343
Down	Blood	2666103	NKIRAS1	2.61337
Down	Blood	2369110	RASAL2	2.61246
Down	Blood	3867538	GYS1	2.61228
Down	Blood	3394192	DPAGT1	2.61194
Down	Blood	2399743	AKR7A3	2.61191
Down	Blood	2485636	SLC1A4	2.61154
Down	Blood	2888243	KIAA1191	2.61091
Down	Blood	2478550	LOC442013	2.60933
Down	Blood	2556752	SPRED2	2.60924
Down	Blood	3750785	SPAG5	2.60831
Down	Blood	2395890	CLSTN1	2.60818
Down	Blood	3709213	CYB5D1	2.60804
Down	Blood	2534126	COPS8	2.60771
Down	Blood	3261544	GBF1	2.60556
Down	Blood	2394841	DNAJC11	2.60542
Down	Blood	3220120	C9orf152	2.60517
Down	Blood	2800906	MTRR	2.60422
Down	Blood	3629151	LOC729403	2.60411
Down	Blood	2675150	HYAL1	2.60225
Down	Blood	3544216	C14orf111	2.60087
Down	Blood	3557851	IPO4	2.60067
Down	Blood	3342983	TMEM126B	2.60037
Down	Blood	3181801	SEC61B	2.59996
Down	Blood	2638509	STXBP5L	2.59717
Down	Blood	2898562	THEM2	2.59684
Down	Blood	3269694	FANK1	2.59516
Down	Blood	3261952	C10orf32	2.5946
Down	Blood	3406589	MGST1	2.59413
Down	Blood	3255505	RPS3A	2.59272
Down	Blood	2790570	PLRG1	2.59014
Down	Blood	4038521	FLJ40330	2.58774
Down	Blood	2432444	NUDT4P1	2.58756
Down	Blood	2695648	ACAD11	2.58676
Down	Blood	2442858	BRP44	2.58662
Down	Blood	3691071	BRD7	2.5863
Down	Blood	2725381	SLC30A9	2.58581
Down	Blood	4041437	PCYT2	2.58542
Down	Blood	2732273	40787	2.5853
Down	Blood	3653072	PLK1	2.58455
Down	Blood	2474751	MRPL33	2.58341
Down	Blood	3397877	RICS	2.58182
Down	Blood	4024685	SLITRK4	2.58129
Down	Blood	2989112	ZDHHC4	2.58085
Down	Blood	3529309	DHRS4	2.58015
Down	Blood	3849840	LOC162993	2.57724
Down	Blood	2562685	IMMT	2.57704
Down	Blood	2911372	BAG2	2.5768
Down	Blood	3021158	FLJ21986	2.57656
Down	Blood	3534128	KIAA0423	2.57579
Down	Blood	3110272	FZD6	2.57527
Down	Blood	2521500	PREI3	2.57441
Down	Blood	3686503	EIF3S8	2.57395
Down	Blood	3476097	CDK2AP1	2.57269
Down	Blood	3837001	GRLF1	2.57266
Down	Blood	3717870	TMEM98	2.57156
Down	Blood	2727060	SNORA26	2.57121
Down	Blood	3628923	FAM96A	2.56981
Down	Blood	3329685	NR1H3	2.56978
Down	Blood	4002845	KLHL15	2.56323
Down	Blood	3980152	SERBP1	2.5632
Down	Blood	2842570	UBXD8	2.56297
Down	Blood	4038502	SETD8	2.56237
Down	Blood	2775756	SEC31A	2.56118
Down	Blood	2923819	HSF2	2.56026
Down	Blood	3566763	LOC440181	2.56003
Down	Blood	2962194	ARHGAP21	2.55898
Down	Blood	3561321	MBIP	2.55777
Down	Blood	3487432	DNAJC15	2.55772
Down	Blood	2456746	EPRS	2.55726
Down	Blood	2805786	TARS	2.55681
Down	Blood	2828856	HSPA4	2.55681
Down	Blood	3692516	LOC643911	2.55651
Down	Blood	3079463	ABCF2	2.55577
Down	Blood	3789591	FAM44C	2.55518
Down	Blood	3104698	ZBTB10	2.55492
Down	Blood	3657459	LOC388248	2.55365
Down	Blood	2981987	LOC442272	2.55342
Down	Blood	3641391	TTC23	2.55241
Down	Blood	3541937	EXDL2	2.55094
Down	Blood	3336277	BBS1	2.55054
Down	Blood	3183364	TMEM38B	2.54976
Down	Blood	3693511	C16orf80	2.54928
Down	Blood	3821015	LDLR	2.54888
Down	Blood	3986291	TBC1D8B	2.5469
Down	Blood	2809885	SKIV2L2	2.54653
Down	Blood	3521484	UGCGL2	2.54618
Down	Blood	3881443	TPX2	2.54528
Down	Blood	2926969	PDE7B	2.54371
Down	Blood	4025087	HAX1	2.54354
Down	Blood	3919785	CBR1	2.54322
Down	Blood	2977510	FUCA2	2.54278
Down	Blood	3599654	LOC390600	2.54088
Down	Blood	3702956	LOC729922	2.53968
Down	Blood	2398789	SDHB	2.53901
Down	Blood	2350981	GSTM1	2.53809
Down	Blood	2401849	C1orf201	2.536
Down	Blood	2997907	EPDR1	2.53576
Down	Blood	3387483	MTMR2	2.53518
Down	Blood	3137875	GGH	2.53515
Down	Blood	3902860	COMMD7	2.53471
Down	Blood	3793588	C18orf55	2.53409
Down	Blood	3367183	LIN7C	2.53285
Down	Blood	3971329	MBTPS2	2.53133
Down	Blood	3583638	CYFIP1	2.53063
Down	Blood	3868963	ETFB	2.53049
Down	Blood	3299408	C10orf59	2.52937
Down	Blood	2857131	DHX29	2.52763
Down	Blood	3682135	C16orf63	2.52753
Down	Blood	3839142	ZNF473	2.52709
Down	Blood	3335885	BANF1	2.52635
Down	Blood	3396660	ACRV1	2.52622
Down	Blood	2398540	EIF1AX	2.52614
Down	Blood	3308967	C10orf84	2.52455
Down	Blood	3559497	STRN3	2.52411
Down	Blood	2993590	NFE2L3	2.52363
Down	Blood	2676182	NT5DC2	2.52216
Down	Blood	3696666	NQO1	2.52125
Down	Blood	3146661	ANKRD46	2.52117
Down	Blood	3711165	COX10	2.52092
Down	Blood	3981931	ZCCHC13	2.5206
Down	Blood	4017519	PSMD10	2.52006
Down	Blood	3939545	MIF	2.52001
Down	Blood	3588069	TMEM85	2.51996
Down	Blood	3824197	MRPL34	2.51974
Down	Blood	2333599	IPO13	2.51961
Down	Blood	2549260	MAP4K3	2.51887
Down	Blood	3617403	NOLA3	2.51782
Down	Blood	2648873	GMPS	2.51729
Down	Blood	2469213	KLF11	2.51728
Down	Blood	3498837	PCCA	2.51717
Down	Blood	2430936	LOC391077	2.51715
Down	Blood	3686587	CCDC101	2.5162
Down	Blood	2346689	KIAA1107	2.51573
Down	Blood	2546054	RBKS	2.51421
Down	Blood	2663785	CHCHD4	2.51397
Down	Blood	2608725	BHLHB2	2.51286
Down	Blood	3003193	CCT6A	2.51205
Down	Blood	3663181	CCDC113	2.5113
Down	Blood	3532498	DNAJC8	2.51092
Down	Blood	2855707	LOC730063	2.51067
Down	Blood	3535674	C14orf166	2.51022
Down	Blood	2877231	NME5	2.51013
Down	Blood	3713249	USP6	2.50823
Down	Blood	3962530	CYB5R3	2.50711
Down	Blood	3602436	LOC391532	2.50439
Down	Blood	2706699	LOC647239	2.50429
Down	Blood	3114832	SQLE	2.50399
Down	Blood	3980981	ITGB1BP2	2.50394
Down	Blood	2473784	SELI	2.50239
Down	Blood	3580234	RAGE	2.50213
Down	Blood	2611818	LSM3	2.49949
Down	Blood	2406245	PSMB2	2.49923
Down	Blood	2326286	PDIK1L	2.49833
Down	Blood	2499158	RANBP2	2.49773
Down	Blood	3293887	ASCC1	2.49737
Down	Blood	2858134	PDE4D	2.49713
Down	Blood	2975385	AHI1	2.49705
Down	Blood	3026495	AKR1D1	2.49663
Down	Blood	2941392	LOC442160	2.49577
Down	Blood	3837431	EHD2	2.49569
Down	Blood	4014076	CXorf43	2.49555
Down	Blood	2517013	MTX2	2.49499
Down	Blood	2399620	KIAA0090	2.49465
Down	Blood	3722739	G6PC3	2.49446
Down	Blood	4015884	ARMCX2	2.49393
Down	Blood	3863087	FLJ10241	2.49362
Down	Blood	2351787	C1orf88	2.48935
Down	Blood	3712098	SNORD49A	2.4879
Down	Blood	3401217	TULP3	2.48782
Down	Blood	3986933	NXT2	2.48759
Down	Blood	3764002	MRPS23	2.48679
Down	Blood	2589214	PRKRA	2.48661
Down	Blood	2734992	NUDT9	2.48649
Down	Blood	2829542	C5orf24	2.48638
Down	Blood	2515050	GORASP2	2.48596
Down	Blood	3693183	CIAPIN1	2.485
Down	Blood	2650538	NMD3	2.48498
Down	Blood	2642696	PSMC2	2.48412
Down	Blood	3547610	ZC3H14	2.48408
Down	Blood	2684187	GBE1	2.48337
Down	Blood	3020444	CAPZA2	2.48319
Down	Blood	3047963	PSMA2	2.48291
Down	Blood	2339740	DLEU2	2.48249
Down	Blood	2379068	NENF	2.48039
Down	Blood	2617188	ITGA9	2.47935
Down	Blood	3790686	LOC390860	2.47859
Down	Blood	2918900	DCUN1D1	2.4783
Down	Blood	2462329	ERO1LB	2.47756
Down	Blood	3190822	NUP188	2.4772
Down	Blood	3513293	SUCLA2	2.47693
Down	Blood	2323559	MRT4	2.47612
Down	Blood	3983717	RP1-32F7,2	2.47428
Down	Blood	3802792	LOC440490	2.47411
Down	Blood	2828115	LYRM7	2.47382
Down	Blood	3344861	C11orf54	2.47341
Down	Blood	3668898	ZFP1	2.47298
Down	Blood	4049862	EIF4EBP1	2.4717
Down	Blood	3102096	DEPDC2	2.47085
Down	Blood	2743085	LARP2	2.47033
Down	Blood	2538600	ADI1	2.4686
Down	Blood	2962755	DOPEY1	2.46722
Down	Blood	3580179	HSP90AA2	2.46699
Down	Blood	3367673	MPPED2	2.46634
Down	Blood	3319937	WEE1	2.4654
Down	Blood	2595252	SUMO1	2.46405
Down	Blood	2740005	LARP7	2.46358
Down	Blood	3459801	DPY19L2	2.46212
Down	Blood	3181976	NR4A3	2.46134
Down	Blood	3743734	C17orf61	2.45929
Down	Blood	2912777	KIAA1411	2.45854
Down	Blood	3958253	C22orf28	2.4584
Down	Blood	2792420	FLJ38482	2.45796
Down	Blood	2563441	RGPD4	2.45742
Down	Blood	3846011	SGTA	2.45713
Down	Blood	2725013	UCHL1	2.45543
Down	Blood	2864118	DMGDH	2.4549
Down	Blood	3005266	VKORC1L1	2.45485
Down	Blood	3447694	BCAT1	2.45474
Down	Blood	3326540	PDHX	2.4547
Down	Blood	2386108	C1orf31	2.45173
Down	Blood	2369463	FAM20B	2.4506
Down	Blood	3107606	DPY19L4	2.44937
Down	Blood	3743393	DLG4	2.449
Down	Blood	3951887	ATP6V1E1	2.44828
Down	Blood	3541383	ARG2	2.44826
Down	Blood	2798538	SDHA	2.4478
Down	Blood	3699690	LOC645799	2.44754
Down	Blood	3886867	DBNDD2	2.44723
Down	Blood	2401333	ZNF436	2.44639
Down	Blood	3345340	JMJD2D	2.44559
Down	Blood	3353914	LOH11CR2A	2.44514
Down	Blood	3576150	TTC7B	2.44382
Down	Blood	2445643	LZTR2	2.44367
Down	Blood	2434527	GOLPH3L	2.44306
Down	Blood	2649640	GFM1	2.44277
Down	Blood	3544678	TTLL5	2.44205
Down	Blood	2372141	C1orf27	2.44105
Down	Blood	2577958	DARS	2.44031
Down	Blood	3758234	AARSD1	2.43942
Down	Blood	2642911	UBE1DC1	2.43917
Down	Blood	3048413	POLD2	2.43911
Down	Blood	3571667	ENTPD5	2.43871
Down	Blood	3754469	ACACA	2.43817
Down	Blood	2342879	TPI1	2.43723
Down	Blood	3073597	CHCHD3	2.43646
Down	Blood	3232349	PFKP	2.43637
Down	Blood	2703441	LOC646085	2.43568
Down	Blood	3535186	SPG3A	2.43503
Down	Blood	3092325	DCTN6	2.43441
Down	Blood	2620018	C3orf23	2.4342
Down	Blood	2676927	SELK	2.43266
Down	Blood	2634494	ALCAM	2.43224
Down	Blood	3601955	MPI	2.43132
Down	Blood	2805232	PDZD2	2.43072
Down	Blood	3596199	PIGH	2.42999
Down	Blood	2469769	C1orf80	2.42991
Down	Blood	3137120	CA8	2.42983
Down	Blood	3940001	SPECC1L	2.42949
Down	Blood	3189580	ZBTB43	2.42917
Down	Blood	2999640	UBE2D4	2.42869
Down	Blood	2474105	FLJ20254	2.42678
Down	Blood	3687789	XTP3TPA	2.42672
Down	Blood	3399534	PTP4A2	2.42599
Down	Blood	3348790	DIXDC1	2.42473
Down	Blood	2597273	FLJ23861	2.42468
Down	Blood	3822049	CALR	2.42461
Down	Blood	4023364	RP11-535K18,3	2.42452
Down	Blood	2343334	GIPC2	2.42425
Down	Blood	3978169	TSPYL2	2.42403
Down	Blood	3394660	TRIM29	2.4227
Down	Blood	3329537	C11orf49	2.42211
Down	Blood	3876245	SNAP25	2.42035
Down	Blood	2917767	MANEA	2.42022
Down	Blood	3247977	PHYHIPL	2.41986
Down	Blood	2394588	ICMT	2.41955
Down	Blood	2346575	BRDT	2.41875
Down	Blood	3644191	FAHD1	2.41792
Down	Blood	2426145	LOC727839	2.4179
Down	Blood	2635856	PLCXD2	2.41704
Down	Blood	2422612	SEC63D1	2.41693
Down	Blood	2667181	AZI2	2.41623
Down	Blood	2913694	CD109	2.41616
Down	Blood	3986386	C6orf51	2.41377
Down	Blood	3646164	DNAJA3	2.41261
Down	Blood	2879509	YIPF5	2.41237
Down	Blood	3320604	USP47	2.41096
Down	Blood	3103818	HNF4G	2.41082
Down	Blood	3619690	PPP1R14D	2.40991
Down	Blood	3050462	GRB10	2.40946
Down	Blood	3486025	UFM1	2.40898
Down	Blood	2524016	PARD3B	2.40867
Down	Blood	2411575	SPATA6	2.40839
Down	Blood	3442427	MBOAT5	2.40835
Down	Blood	2780656	INTS12	2.4079
Down	Blood	3522631	H2AFZ	2.40618
Down	Blood	2975990	LOC645257	2.40604
Down	Blood	3434594	ACADS	2.40603
Down	Blood	2881554	DCTN4	2.40596
Down	Blood	3692033	KIAA1005	2.40495
Down	Blood	3458614	DCTN2	2.40465
Down	Blood	2746164	MMAA	2.40452
Down	Blood	4017281	NUP62CL	2.40159
Down	Blood	2495121	COX5B	2.40119
Down	Blood	2593407	PGAP1	2.40012
Down	Blood	2637877	CDGAP	2.39875
Down	Blood	4021469	AIFM1	2.39845
Down	Blood	3816699	ZNF57	2.39845
Down	Blood	3238491	BMI1	2.39817
Down	Blood	3789771	ONECUT2	2.3975
Down	Blood	3430331	RIC8B	2.39658
Down	Blood	2678090	ARF4	2.39646
Down	Blood	2645951	TRPC1	2.3962
Down	Blood	3250055	DDX21	2.39566
Down	Blood	3041294	FAM126A	2.39526
Down	Blood	3195344	MRPL41	2.39472
Down	Blood	3589872	C15orf23	2.39462
Down	Blood	2792529	NOL8	2.3944
Down	Blood	3235726	OPTN	2.39416
Down	Blood	3984779	HNRPH2	2.39309
Down	Blood	3690084	DNAJA2	2.39079
Down	Blood	2633460	C3orf26	2.39042
Down	Blood	2995420	GARS	2.38998
Down	Blood	2364189	UAP1	2.38815
Down	Blood	3854297	NR2F6	2.38813
Down	Blood	3269662	BCCIP	2.38692
Down	Blood	2409904	EIF2B3	2.38639
Down	Blood	3848885	NDUFA7	2.38553
Down	Blood	3860229	CLIPR-59	2.38553
Down	Blood	3860277	POLR2I	2.38465
Down	Blood	2340078	CACHD1	2.38453
Down	Blood	2696252	RYK	2.3845
Down	Blood	3642137	SELS	2.38416
Down	Blood	3038065	ICA1	2.38285
Down	Blood	2733898	THAP9	2.38262
Down	Blood	3874008	C20orf141	2.3814
Down	Blood	3752611	C17orf75	2.38103
Down	Blood	3508330	HSPH1	2.38096
Down	Blood	2744597	NARG1	2.38055
Down	Blood	3175597	VPS13A	2.38042
Down	Blood	3927105	MRPL39	2.37992
Down	Blood	3486383	COG6	2.37941
Down	Blood	2816536	CRHBP	2.37932
Down	Blood	3302495	AVPI1	2.37918
Down	Blood	3469844	MTERFD3	2.37341
Down	Blood	3166844	CHMP5	2.37331
Down	Blood	2425212	DBT	2.37264
Down	Blood	3730941	PSMC5	2.37257
Down	Blood	3932131	DSCR2	2.37255
Down	Blood	3309383	PRDX3	2.37254
Down	Blood	3985008	TCEAL2	2.3725
Down	Blood	2430911	LOC391073	2.37211
Down	Blood	3662041	OGFOD1	2.37201
Down	Blood	4018975	LOC642731	2.3712
Down	Blood	3402736	PTMS	2.37086
Down	Blood	3066751	SYPL1	2.36907
Down	Blood	3850676	ANKRD25	2.36886
Down	Blood	2417737	LRRC40	2.36838
Down	Blood	2589017	PDE11A	2.36662
Down	Blood	3697183	LOC92154	2.36657
Down	Blood	4012178	CITED1	2.36533
Down	Blood	2653114	NAALADL2	2.3647
Down	Blood	3692856	AMFR	2.36377
Down	Blood	3874313	ATRN	2.36309
Down	Blood	3851589	C19orf56	2.36306
Down	Blood	2878474	HARS	2.36304
Down	Blood	2644822	MRPS22	2.36221
Down	Blood	3040518	7A5	2.3615
Down	Blood	3512294	TSC22D1	2.35868
Down	Blood	4009288	HSD17B10	2.35854
Down	Blood	2589255	FKBP7	2.35803
Down	Blood	2894036	PIP5K1A	2.35769
Down	Blood	2550122	COX7A2L	2.35723
Down	Blood	2641532	COPG	2.35673
Down	Blood	2590491	CERKL	2.3553
Down	Blood	3212848	GOLPH2	2.35525
Down	Blood	3898224	ESF1	2.35422
Down	Blood	3986672	ATG4A	2.35361
Down	Blood	3956909	NIPSNAP1	2.35353
Down	Blood	3044597	PDE1C	2.35349
Down	Blood	2367843	DARS2	2.35283
Down	Blood	3961253	RPS19BP1	2.35266
Down	Blood	2867693	KIAA0372	2.35237
Down	Blood	3709590	RANGNRF	2.35176
Down	Blood	2585900	LASS6	2.35163
Down	Blood	3345774	JRKL	2.35119
Down	Blood	3095749	LOC392214	2.35113
Down	Blood	2747377	LOC649288	2.35095
Down	Blood	2659887	FYTTD1	2.35071
Down	Blood	4008275	SHROOM4	2.35065
Down	Blood	2954324	MEA1	2.35055
Down	Blood	4047056	RABL3	2.34999
Down	Blood	3758817	LSM12	2.34938
Down	Blood	3150797	MRPL13	2.34774
Down	Blood	2853642	FLJ13231	2.34547
Down	Blood	3550328	C14orf129	2.34459
Down	Blood	2901687	ABCF1	2.34447
Down	Blood	2745220	ZNF330	2.3444
Down	Blood	3181460	NANS	2.34379
Down	Blood	3661152	FTO	2.34371
Down	Blood	3603932	FAH	2.34358
Down	Blood	2511820	PKP4	2.34293
Down	Blood	2587393	LOC126170	2.34168
Down	Blood	3929705	C21orf55	2.34125
Down	Blood	2333051	TIE1	2.341
Down	Blood	2395211	ERRFI1	2.34079
Down	Blood	3765299	APPBP2	2.3405
Down	Blood	3599432	FEM1B	2.34038
Down	Blood	2991103	BZW2	2.33902
Down	Blood	2954005	MRPS10	2.339
Down	Blood	3544525	FOS	2.33853
Down	Blood	3373946	TIMM10	2.33801
Down	Blood	3093259	RBM13	2.33645
Down	Blood	3700375	LOC342419	2.33582
Down	Blood	3250168	VPS26A	2.33501
Down	Blood	3208995	KLF9	2.33436
Down	Blood	3057650	YWHAG	2.33409
Down	Blood	2742134	COIL	2.33358
Down	Blood	3996815	VBP1	2.33346
Down	Blood	3572982	POMT2	2.33293
Down	Blood	2504543	LOC347364	2.33204
Down	Blood	2810395	C5orf35	2.33187
Down	Blood	2553970	PNPT1	2.3303
Down	Blood	4018755	LRCH2	2.33023
Down	Blood	3564872	GNPNAT1	2.3299
Down	Blood	3650802	COQ7	2.32987
Down	Blood	2518428	SSFA2	2.32967
Down	Blood	2981676	SERAC1	2.32932
Down	Blood	3138414	ARMC1	2.32913
Down	Blood	2565484	LMAN2L	2.32872
Down	Blood	3396883	RPUSD4	2.32866
Down	Blood	3894228	CSNK2A1	2.32488
Down	Blood	2664395	HACL1	2.32403
Down	Blood	3274173	PITRM1	2.32382
Down	Blood	2420521	SSX2IP	2.32265
Down	Blood	2351940	DDX20	2.32182
Down	Blood	2374746	NAV1	2.3218
Down	Blood	3799415	AFG3L2	2.32139
Down	Blood	3327166	C11orf74	2.32135
Down	Blood	2350922	GSTM4	2.32129
Down	Blood	3824103	MDS032	2.32055
Down	Blood	3532297	C14orf19	2.31933
Down	Blood	3584443	SNRPN	2.31901
Down	Blood	3142457	LOC650747	2.31864
Down	Blood	2954678	XPO5	2.31862
Down	Blood	3715874	ERAL1	2.31852
Down	Blood	2396781	MAD2L2	2.31785
Down	Blood	3365360	HPS5	2.31736
Down	Blood	2562343	GGCX	2.31531
Down	Blood	3435342	LOC728569	2.31462
Down	Blood	3695199	DYNC1LI2	2.31461
Down	Blood	3105430	LRRCC1	2.31363
Down	Blood	3172334	KGFLP2	2.31344
Down	Blood	2417945	PTGER3	2.31326
Down	Blood	3390641	ARHGAP20	2.31315
Down	Blood	2492015	MRPL35	2.31286
Down	Blood	3017786	LOC51255	2.31244
Down	Blood	2857733	MIER3	2.3124
Down	Blood	3417485	OBFC2B	2.31232
Down	Blood	2533493	SH3BP4	2.31038
Down	Blood	3851651	SNORD41	2.30963
Down	Blood	3074039	SLC35B4	2.30925
Down	Blood	2582124	NR4A2	2.30924
Down	Blood	2334350	MMACHC	2.30837
Down	Blood	3924573	PCNT	2.30762
Down	Blood	2875555	AFF4	2.30716
Down	Blood	3376054	BSCL2	2.30699
Down	Blood	2553730	MTIF2	2.30686
Down	Blood	2523689	ABI2	2.30633
Down	Blood	2957700	GCLC	2.3062
Down	Blood	2547386	LOC84661	2.3058
Down	Blood	3261492	NOLC1	2.3055
Down	Blood	3204928	HINT2	2.30541
Down	Blood	2854824	FLJ40243	2.30538
Down	Blood	2443235	NME7	2.30537
Down	Blood	3642837	DECR2	2.30515
Down	Blood	3721452	FKBP10	2.30475
Down	Blood	2675418	CACNA2D2	2.30444
Down	Blood	2691718	GOLGB1	2.30413
Down	Blood	2909404	CD2AP	2.3037
Down	Blood	2380991	IARS2	2.30358
Down	Blood	2405192	YARS	2.30265
Down	Blood	3087438	EFHA2	2.30227
Down	Blood	4018969	LOC642383	2.30181
Down	Blood	3340589	SERPINH1	2.30152
Down	Blood	2608419	SETMAR	2.30104
Down	Blood	2521936	SEPHS1	2.3003
Down	Blood	3683806	EXOD1	2.29951
Down	Blood	2422663	HFM1	2.29928
Down	Blood	3653000	UBPH	2.2989
Down	Blood	3947986	SAMM50	2.29851
Down	Blood	3317309	CD81	2.29826
Down	Blood	3426828	VEZT	2.29717
Down	Blood	2910680	LRRC1	2.29639
Down	Blood	3957445	PES1	2.29634
Down	Blood	3686578	LOC648661	2.296
Down	Blood	2812315	FLJ13611	2.29495
Down	Blood	3488242	LOC647085	2.29477
Down	Blood	3278305	C10orf30	2.29471
Down	Blood	3820161	UBL5	2.29462
Down	Blood	3142485	SLC10A5	2.29288
Down	Blood	2675539	LOC646587	2.29087
Down	Blood	2906476	LOC732253	2.29
Down	Blood	3888055	ARFGEF2	2.28823
Down	Blood	4050388	LOC392322	2.2881
Down	Blood	2903588	PFDN6	2.28713
Down	Blood	2443575	KIFAP3	2.28671
Down	Blood	3544387	EIF2B2	2.28637
Down	Blood	3043936	FKBP14	2.28605
Down	Blood	2375011	ELF3	2.28498
Down	Blood	4016319	NXF3	2.28441
Down	Blood	2800453	LOC255167	2.28388
Down	Blood	2823326	FER	2.28365
Down	Blood	2408499	SCMH1	2.28359
Down	Blood	2407413	SF3A3	2.28324
Down	Blood	3039671	SOSTDC1	2.2831
Down	Blood	3744150	PER1	2.28293
Down	Blood	2347502	ABCD3	2.28102
Down	Blood	2423597	DNTTIP2	2.28076
Down	Blood	3610357	KIAA0974	2.28056
Down	Blood	4030162	DDX3Y	2.2794
Down	Blood	3347549	CUL5	2.27824
Down	Blood	2654394	FXR1	2.27808
Down	Blood	2973168	ECHDC1	2.27796
Down	Blood	3220709	C9orf29	2.27791
Down	Blood	3456630	CBX5	2.27769
Down	Blood	3301857	TM9SF3	2.27744
Down	Blood	2726323	SLAIN2	2.27725
Down	Blood	3045424	DPY19L1	2.27636
Down	Blood	3532935	MIPOL1	2.27617
Down	Blood	3879361	LOC728669	2.27575
Down	Blood	2806256	DNAJA5	2.2755
Down	Blood	3359243	RPL26L1	2.27523
Down	Blood	3706736	TMEM93	2.27395
Down	Blood	3421985	KCNMB4	2.27348
Down	Blood	3791336	LOC728164	2.27328
Down	Blood	3835565	ZNF233	2.27218
Down	Blood	3252036	PLAU	2.27217
Down	Blood	3838809	PRMT1	2.27083
Down	Blood	2698996	PCOLCE2	2.26971
Down	Blood	3379708	MRPL21	2.269
Down	Blood	3391769	ZW10	2.26897
Down	Blood	3563357	RPL36AL	2.26882
Down	Blood	3730899	DDX42	2.26882
Down	Blood	4039070	ARRDC4	2.26816
Down	Blood	3595846	FAM63B	2.26772
Down	Blood	3511333	RP11-125A7,3	2.2668
Down	Blood	3458033	BAZ2A	2.26654
Down	Blood	2886977	FBXW11	2.26638
Down	Blood	2658346	OPA1	2.26637
Down	Blood	2879927	LARS	2.26631
Down	Blood	3960875	DNAL4	2.2641
Down	Blood	3978760	MAGEH1	2.26373
Down	Blood	3645947	CLUAP1	2.25939
Down	Blood	3107242	TMEM67	2.25807
Down	Blood	3963115	SULT4A1	2.25792
Down	Blood	3692895	NUDT21	2.25785
Down	Blood	4015440	SYTL4	2.25768
Down	Blood	3944046	HMG2L1	2.25765
Down	Blood	2692640	ROPN1	2.25763
Down	Blood	2342391	TYW3	2.25753
Down	Blood	3499585	BIVM	2.25704
Down	Blood	3538213	DAAM1	2.25628
Down	Blood	3668617	PSMD7	2.25615
Down	Blood	3218209	PPP3R2	2.2558
Down	Blood	3630450	FLJ11506	2.25562
Down	Blood	3982242	CXorf26	2.25331
Down	Blood	2841120	DKFZP761M1511	2.25327
Down	Blood	2817053	SCAMP1	2.25319
Down	Blood	2341970	LOC642098	2.25308
Down	Blood	3589570	EIF2AK4	2.25306
Down	Blood	2654241	RALBP1	2.2521
Down	Blood	3906062	ZHX3	2.2519
Down	Blood	3946563	RBX1	2.25142
Down	Blood	3405683	KIAA1467	2.25064
Down	Blood	3732145	CACNG1	2.2504
Down	Blood	2989493	FLJ20323	2.24969
Down	Blood	3441215	C12orf4	2.24911
Down	Blood	3699757	KARS	2.24843
Down	Blood	2915357	RWDD2	2.24824
Down	Blood	3164312	ASAH3L	2.24804
Down	Blood	2573570	TFCP2L1	2.24791
Down	Blood	3652271	C16orf52	2.24728
Down	Blood	3949017	FLJ20699	2.24599
Down	Blood	3192525	GTF3C4	2.24598
Down	Blood	2731542	AREG	2.24517
Down	Blood	3391029	PPP2R1B	2.24499
Down	Blood	3168409	CCIN	2.24466
Down	Blood	3721548	CNP	2.24431
Down	Blood	3272027	LRRC27	2.24373
Down	Blood	3237396	CACNB2	2.24328
Down	Blood	3392871	ZNF259	2.24272
Down	Blood	3698256	ATBF1	2.24266
Down	Blood	2482230	C2orf30	2.24255
Down	Blood	3123819	LOC157627	2.24116
Down	Blood	3445670	WBP11	2.24033
Down	Blood	3390180	KDELC2	2.23804
Down	Blood	2477372	PRO1853	2.23778
Down	Blood	3319840	IPO7	2.23765
Down	Blood	2990342	TMEM106B	2.23756
Down	Blood	2348060	PTBP2	2.23702
Down	Blood	2840425	RANBP17	2.23624
Down	Blood	3808678	SNRPG	2.23605
Down	Blood	3307680	DCLRE1A	2.23572
Down	Blood	2821720	LOC402222	2.2352
Down	Blood	4052648	LOC389831	2.23441
Down	Blood	4027708	MTCP1	2.23424
Down	Blood	3697990	ATP5A1	2.23415
Down	Blood	3453533	DDN	2.23368
Down	Blood	3282213	YME1L1	2.23348
Down	Blood	2825733	HSD17B4	2.23338
Down	Blood	2746693	ARHGAP10	2.23334
Down	Blood	3570774	PDZD11	2.23331
Down	Blood	3995371	NSDHL	2.23257
Down	Blood	3202171	PLAA	2.23105
Down	Blood	2519860	ASNSD1	2.23059
Down	Blood	2793441	AADAT	2.23056
Down	Blood	2513681	HBBP1	2.22982
Down	Blood	3396107	ESAM	2.22977
Down	Blood	3053739	RCP9	2.22962
Down	Blood	2918937	LOC728098	2.22875
Down	Blood	3881686	TM9SF4	2.22832
Down	Blood	2818281	FLJ41309	2.22831
Down	Blood	3190242	DNM1	2.22789
Down	Blood	2354433	HSD3B2	2.22653
Down	Blood	3944882	LGALS1	2.226
Down	Blood	2994342	TAX1BP1	2.22458
Down	Blood	2977930	LOC645749	2.22427
Down	Blood	3738490	GPS1	2.22373
Down	Blood	3415786	SOAT2	2.22346
Down	Blood	3965751	MAPK12	2.22249
Down	Blood	3003107	ZNF713	2.22197
Down	Blood	2724235	WDR19	2.22183
Down	Blood	3432754	LOC196463	2.22071
Down	Blood	3310413	ATE1	2.22043
Down	Blood	2401493	ID3	2.21966
Down	Blood	3670668	ASCIZ	2.21932
Down	Blood	2426840	WDR47	2.21876
Down	Blood	2779823	SLC39A8	2.21786
Down	Blood	2644059	PCCB	2.2178
Down	Blood	3390143	C11orf65	2.21747
Down	Blood	3211115	LOC340460	2.21672
Down	Blood	3986514	PRPS1	2.21595
Down	Blood	2325251	TCEB3	2.21506
Down	Blood	3860491	ZNF260	2.21481
Down	Blood	2645764	ATP1B3	2.21438
Down	Blood	4007009	NDUFB11	2.21419
Down	Blood	3603846	LOC401822	2.21408
Down	Blood	3282117	ANKRD26	2.21384
Down	Blood	2636062	C3orf52	2.21372
Down	Blood	2930863	PCMT1	2.21339
Down	Blood	2573786	MKI67IP	2.21323
Down	Blood	3797032	EPB41L3	2.2119
Down	Blood	3859026	PEPD	2.21189
Down	Blood	3915185	C21orf34	2.21171
Down	Blood	2784687	ANKRD50	2.21117
Down	Blood	3387171	HSPC148	2.21096
Down	Blood	2736462	BMPR1B	2.21045
Down	Blood	3177563	MAK10	2.20988
Down	Blood	3929721	GART	2.20921
Down	Blood	3159167	ZNF16	2.2091
Down	Blood	2762334	QDPR	2.20901
Down	Blood	2343547	LOC652549	2.20849
Down	Blood	2957462	ICK	2.20828
Down	Blood	3188299	RABGAP1	2.20815
Down	Blood	3765827	LOC645804	2.20813
Down	Blood	3294348	MRPS16	2.20799
Down	Blood	2359764	SNAPAP	2.20747
Down	Blood	3696697	NOB1	2.20716
Down	Blood	2882555	C5orf3	2.20691
Down	Blood	2475293	SNORD53	2.20674
Down	Blood	3800070	C18orf19	2.20646
Down	Blood	2564760	LOC643085	2.20618
Down	Blood	3845708	AP3D1	2.20591
Down	Blood	3087813	PCM1	2.20586
Down	Blood	3753690	PEX12	2.20555
Down	Blood	4014029	RPS6KA6	2.20498
Down	Blood	3721718	ATP6V0A1	2.20481
Down	Blood	4040269	FBXO36	2.20387
Down	Blood	2815455	UTP15	2.20379
Down	Blood	3018535	BCAP29	2.20333
Down	Blood	3904594	C20orf117	2.20265
Down	Blood	3981609	CHIC1	2.20264
Down	Blood	3453036	ASB8	2.20259
Down	Blood	3345427	ENDOD1	2.20212
Down	Blood	3229529	CAMSAP1	2.20097
Down	Blood	2418929	PIGK	2.1999
Down	Blood	2805635	NPR3	2.19986
Down	Blood	3946510	XPNPEP3	2.19932
Down	Blood	3328309	LOC387763	2.19813
Down	Blood	2636272	GTPBP8	2.19769
Down	Blood	3369249	APIP	2.19735
Down	Blood	3672455	COX4I1	2.19672
Down	Blood	3915569	CHODL	2.19655
Down	Blood	2837479	THG1L	2.19547
Down	Blood	3332615	TMEM109	2.19544
Down	Blood	2425447	DPH5	2.19531
Down	Blood	3248824	C10orf22	2.19372
Down	Blood	3020496	ST7	2.19349
Down	Blood	3970130	SYAP1	2.19307
Down	Blood	3466110	CCDC41	2.19214
Down	Blood	3621194	TP53BP1	2.19193
Down	Blood	3565303	CNIH	2.19098
Down	Blood	3621276	HISPPD2A	2.19081
Down	Blood	3141346	PXMP3	2.19069
Down	Blood	3337516	LRP5	2.19024
Down	Blood	3307939	ABLIM1	2.19017
Down	Blood	3391214	LOC120379	2.18966
Down	Blood	2340695	SGIP1	2.18853
Down	Blood	2536263	PRO2900	2.18727
Down	Blood	3959593	TXN2	2.18688
Down	Blood	3561952	SEC23A	2.18675
Down	Blood	2485225	LOC647112	2.1861
Down	Blood	3840058	PPP2R1A	2.18588
Down	Blood	3600960	BBS4	2.18579
Down	Blood	2343376	LOC729768	2.18576
Down	Blood	3676649	DCI	2.18525
Down	Blood	2558483	C2orf42	2.18525
Down	Blood	2623515	ALAS1	2.18475
Down	Blood	2330723	DNALI1	2.1844
Down	Blood	2906934	C6orf49	2.18439
Down	Blood	3039731	ANKMY2	2.18357
Down	Blood	2875625	RY1	2.1827
Down	Blood	2961929	HMGN3	2.18249
Down	Blood	3428268	GAS2L3	2.18206
Down	Blood	3686414	LOC647001	2.18163
Down	Blood	2406735	C1orf102	2.1815
Down	Blood	3283991	KIF5B	2.1812
Down	Blood	3992546	VGLL1	2.18081
Down	Blood	3301011	NOC3L	2.1797
Down	Blood	4020378	MRRF	2.17903
Down	Blood	3895075	IDH3B	2.17894
Down	Blood	3258713	LGI1	2.17833
Down	Blood	2600037	GLB1L	2.17821
Down	Blood	2861952	MRPS27	2.17817
Down	Blood	2898597	GMNN	2.17811
Down	Blood	3884100	RPN2	2.17779
Down	Blood	3091746	FZD3	2.17769
Down	Blood	3804195	SLC39A6	2.17761
Down	Blood	2852742	C1QTNF3	2.17741
Down	Blood	3882949	DYNLRB1	2.17624
Down	Blood	3743852	FXR2	2.17623
Down	Blood	2499684	RGPD5	2.17542
Down	Blood	2968652	SESN1	2.17521
Down	Blood	2527939	BCS1L	2.17519
Down	Blood	2673730	PRKAR2A	2.17502
Down	Blood	2349700	LOC642536	2.17489
Down	Blood	3960685	DMC1	2.1748
Down	Blood	2910331	FLJ37798	2.17435
Down	Blood	2826064	SRFBP1	2.17415
Down	Blood	3456130	AAAS	2.17385
Down	Blood	3829751	PDCD2L	2.17379
Down	Blood	3101622	RRS1	2.1737
Down	Blood	3846709	STAP2	2.17359
Down	Blood	2533999	CXCR7	2.17316
Down	Blood	2852333	ZFR	2.17274
Down	Blood	3256279	FAM35A	2.1721
Down	Blood	3544346	DLST	2.17178
Down	Blood	3023483	FAM40B	2.17163
Down	Blood	3887452	SLC2A10	2.17103
Down	Blood	2381177	MARK1	2.16909
Down	Blood	2456845	RPS15A	2.16905
Down	Blood	3306299	XPNPEP1	2.1689
Down	Blood	3829768	SAE2	2.1686
Down	Blood	3167427	DNAI1	2.16768
Down	Blood	3975893	PHF16	2.16712
Down	Blood	3741502	CARKL	2.16693
Down	Blood	4012122	RGAG4	2.16609
Down	Blood	3849730	ZNF560	2.16546
Down	Blood	3012381	AKAP9	2.16542
Down	Blood	3483348	POMP	2.16509
Down	Blood	3431620	FLJ21127	2.16435
Down	Blood	2830010	SMAD5	2.16357
Down	Blood	3719210	MRM1	2.16323
Down	Blood	3545345	TMEM63C	2.16321
Down	Blood	2813465	MRPS36	2.16297
Down	Blood	2600155	DNPEP	2.16215
Down	Blood	3840194	LOC400713	2.16209
Down	Blood	2701927	SLC33A1	2.16105
Down	Blood	4011189	OPHN1	2.16059
Down	Blood	3130346	LOC729404	2.15978
Down	Blood	2358671	C1orf56	2.15973
Down	Blood	3805752	LOC342732	2.15822
Down	Blood	2363579	TOMM40L	2.15818
Down	Blood	3434289	NME2	2.15746
Down	Blood	3914700	LOC646314	2.15726
Down	Blood	3625761	MNS1	2.1557
Down	Blood	2827709	ISOC1	2.15537
Down	Blood	3003143	MRPS17	2.15533
Down	Blood	3221395	ALAD	2.15524
Down	Blood	3740479	PRPF8	2.15518
Down	Blood	3021985	LOC401398	2.15456
Down	Blood	3686164	GTF3C1	2.15434
Down	Blood	3348748	C11orf1	2.15388
Down	Blood	3903481	PIGU	2.15373
Down	Blood	3010439	GNAI1	2.15337
Down	Blood	2386211	LOC148638	2.15324
Down	Blood	3454740	LOC494150	2.15302
Down	Blood	3861689	SIRT2	2.15238
Down	Blood	2954423	MRPL2	2.15175
Down	Blood	2328674	KPNA6	2.15173
Down	Blood	2978026	FBXO30	2.1513
Down	Blood	2514365	BBS5	2.15125
Down	Blood	3558418	STXBP6	2.15031
Down	Blood	3534106	C14orf28	2.14961
Down	Blood	2418078	NEGR1	2.1491
Down	Blood	3252561	C1orf163	2.14903
Down	Blood	2336099	OSBPL9	2.14884
Down	Blood	3489212	FNDC3A	2.1476
Down	Blood	3185618	C9orf43	2.14757
Down	Blood	2347625	SLC44A3	2.1474
Down	Blood	2362511	DARC	2.14674
Down	Blood	3612612	BCL8	2.14534
Down	Blood	3123182	DEFB105A	2.14493
Down	Blood	3142554	SNX16	2.14492
Down	Blood	3917155	USP16	2.14483
Down	Blood	2524743	FASTKD2	2.14411
Down	Blood	2895352	PHACTR1	2.14367
Down	Blood	2664607	DPH3	2.14342
Down	Blood	2746645	TMEM34	2.14311
Down	Blood	3383164	ALG8	2.14304
Down	Blood	3685306	NDUFAB1	2.143
Down	Blood	2675628	VPRBP	2.14293
Down	Blood	3862873	CYP2A6	2.14272
Down	Blood	2384788	GALNT2	2.14186
Down	Blood	4052584	LOC645534	2.14094
Down	Blood	3418303	PIP5K2C	2.14086
Down	Blood	2620222	ZNF501	2.13922
Down	Blood	3903598	GGTL3	2.13919
Down	Blood	3144973	RAD54B	2.13844
Down	Blood	3238761	MSRB2	2.1381
Down	Blood	3435946	GTF2H3	2.13806
Down	Blood	2791197	PDGFC	2.13726
Down	Blood	3349948	REXO2	2.13671
Down	Blood	2331822	ZMPSTE24	2.13633
Down	Blood	3238231	MLLT10	2.13573
Down	Blood	3245639	LOC338598	2.13557
Down	Blood	2651671	MYNN	2.13512
Down	Blood	3403754	CLEC6A	2.135
Down	Blood	3484296	B3GALTL	2.13492
Down	Blood	3961932	TOB2	2.13432
Down	Blood	2382781	SRP9	2.13346
Down	Blood	3023795	KIAA0265	2.13343
Down	Blood	3161485	LOC130773	2.13338
Down	Blood	3809324	TXNL1	2.13337
Down	Blood	3372984	LOC653698	2.13314
Down	Blood	3416522	COPZ1	2.13284
Down	Blood	3216476	ZNF510	2.13227
Down	Blood	2350551	SARS	2.12978
Down	Blood	3063305	ATP5J2	2.12978
Down	Blood	3527965	LOC401744	2.12943
Down	Blood	3518977	C13orf7	2.12904
Down	Blood	3707127	MED11	2.12826
Down	Blood	2704114	SERPINI2	2.12823
Down	Blood	3168938	POLR1E	2.12769
Down	Blood	3617230	C15orf24	2.12758
Down	Blood	2589929	SESTD1	2.12693
Down	Blood	2616916	C2orf7	2.12674
Down	Blood	3612739	CXADR	2.12637
Down	Blood	3701384	C16orf61	2.1259
Down	Blood	3482888	GTF3A	2.12587
Down	Blood	3629761	C15orf44	2.12586
Down	Blood	2351004	GSTM5	2.12556
Down	Blood	3559975	KIAA1143	2.12551
Down	Blood	3742652	NUP88	2.12315
Down	Blood	3190420	CEECAM1	2.12306
Down	Blood	3598613	MGC4562	2.12287
Down	Blood	3008630	LOC389523	2.12275
Down	Blood	2586227	FASTKD1	2.12195
Down	Blood	3168309	RECK	2.12162
Down	Blood	3403299	PEX5	2.12098
Down	Blood	3983962	DIAPH2	2.12083
Down	Blood	2337003	MRPL37	2.12059
Down	Blood	2697792	COPB2	2.12037
Down	Blood	2571872	LOC729277	2.12014
Down	Blood	3067592	PNPLA8	2.11934
Down	Blood	3747717	COPS3	2.11918
Down	Blood	3574121	STON2	2.11901
Down	Blood	2536183	PPP1R7	2.11864
Down	Blood	2363610	PCP4L1	2.11839
Down	Blood	3087555	VPS37A	2.11804
Down	Blood	3056108	BCL7B	2.11734
Down	Blood	3722304	RPL27	2.11639
Down	Blood	3516639	PCDH9	2.11634
Down	Blood	3985644	TCEAL3	2.11606
Down	Blood	2429147	BCAS2	2.11409
Down	Blood	2977949	EPM2A	2.11405
Down	Blood	2845351	LOC25845	2.11367
Down	Blood	3632037	PARP6	2.11362
Down	Blood	2972310	SERINC1	2.11353
Down	Blood	3345593	CEP57	2.11286
Down	Blood	2327219	STX12	2.11275
Down	Blood	2827645	SLC27A6	2.11262
Down	Blood	3904527	NDRG3	2.11247
Down	Blood	2916246	C6orf162	2.11182
Down	Blood	3734575	ICT1	2.11173
Down	Blood	3240695	LOC387647	2.11167
Down	Blood	2875454	39692	2.11157
Down	Blood	3318009	RRM1	2.11127
Down	Blood	3445864	LOC728996	2.11127
Down	Blood	3577513	DDX24	2.11077
Down	Blood	3836534	FOXA3	2.10978
Down	Blood	3705491	FAM57A	2.10923
Down	Blood	3209542	C9orf57	2.10793
Down	Blood	2366490	BLZF1	2.10784
Down	Blood	2458701	ACBD3	2.10752
Down	Blood	2904270	C6orf107	2.10658
Down	Blood	3241316	TCF8	2.10624
Down	Blood	3417457	MYL6	2.10613
Down	Blood	2473667	LOC646196	2.10467
Down	Blood	3994915	HMGB3	2.10443
Down	Blood	3857691	UQCRFS1	2.10418
Down	Blood	2607262	STK25	2.10412
Down	Blood	2557759	C2orf32	2.10352
Down	Blood	2544565	RBJ	2.10254
Down	Blood	2862716	GFM2	2.10163
Down	Blood	3829313	CEBPG	2.10133
Down	Blood	2652100	LOC728167	2.10122
Down	Blood	2973694	ARHGAP18	2.10057
Down	Blood	2514441	PPIG	2.10035
Down	Blood	3420713	CAND1	2.10002
Down	Blood	3591400	76P	2.09995
Down	Blood	3864847	ZNF228	2.09987
Down	Blood	3836760	PPP5C	2.09927
Down	Blood	4035737	HSFY1	2.09918
Down	Blood	3414695	ATF1	2.09825
Down	Blood	2854718	TTC33	2.09781
Down	Blood	3894365	C20orf54	2.09609
Down	Blood	3855985	ZNF14	2.09548
Down	Blood	2871821	TMED7	2.09509
Down	Blood	3383046	RPS20	2.09463
Down	Blood	3880191	GZF1	2.09413
Down	Blood	2319340	SLC25A33	2.09352
Down	Blood	3557898	TM9SF1	2.09323
Down	Blood	2475407	RSNL2	2.09279
Down	Blood	2691941	CCDC58	2.09228
Down	Blood	3165780	IFT74	2.09207
Down	Blood	2570238	NPHP1	2.09206
Down	Blood	3946351	ADSL	2.09098
Down	Blood	3509677	SOHLH2	2.09095
Down	Blood	2544468	LOC391356	2.09004
Down	Blood	2666807	NEK10	2.09002
Down	Blood	2749380	TMEM144	2.0899
Down	Blood	3186191	ATP6V1G1	2.08983
Down	Blood	3491486	PCDH17	2.08885
Down	Blood	3667811	DHODH	2.08854
Down	Blood	3205506	FBXO10	2.08819
Down	Blood	2610044	JAGN1	2.08805
Down	Blood	2440143	COPA	2.08734
Down	Blood	2560076	RTKN	2.08732
Down	Blood	2590914	CACYBP	2.08725
Down	Blood	3896676	LOC643503	2.08682
Down	Blood	2617687	XYLB	2.08653
Down	Blood	3048869	H2AFV	2.0865
Down	Blood	3293244	SAR1A	2.0854
Down	Blood	2530733	WDR69	2.08487
Down	Blood	3718401	LIG3	2.08472
Down	Blood	2521479	HSPE1	2.08449
Down	Blood	2323899	UBXD3	2.08428
Down	Blood	2320581	PLOD1	2.08374
Down	Blood	3728509	DYNLL2	2.08373
Down	Blood	2993206	MPP6	2.08298
Down	Blood	3974098	MID1IP1	2.08288
Down	Blood	3929664	TMEM50B	2.08161
Down	Blood	3435980	C12orf38	2.0811
Down	Blood	3775686	USP14	2.08089
Down	Blood	3903670	GSS	2.08069
Down	Blood	3474256	GCN1L1	2.0806
Down	Blood	3474579	COQ5	2.08003
Down	Blood	3743883	SAT2	2.07991
Down	Blood	3952360	PRODH	2.07982
Down	Blood	2417016	WDR78	2.07976
Down	Blood	2875419	KIF3A	2.07976
Down	Blood	3282268	ACBD5	2.07971
Down	Blood	3934111	SNF1LK	2.0794
Down	Blood	3496916	GPR180	2.07923
Down	Blood	2853768	NUP155	2.07903
Down	Blood	3265047	ADRB1	2.07896
Down	Blood	2799146	LOC731489	2.07881
Down	Blood	3657793	ARHGAP23	2.07875
Down	Blood	2685776	MINA	2.07869
Down	Blood	2632453	ARL13B	2.07832
Down	Blood	2898452	MRS2L	2.07819
Down	Blood	3603687	TMED3	2.07734
Down	Blood	3759540	DCAKD	2.07724
Down	Blood	3523881	KDELC1	2.07723
Down	Blood	3038642	LOC646685	2.07637
Down	Blood	2488785	ALMS1	2.07631
Down	Blood	3962054	NHP2L1	2.07629
Down	Blood	4009811	PFKFB1	2.07552
Down	Blood	3707642	RABEP1	2.0745
Down	Blood	2438344	GPATCH4	2.07434
Down	Blood	2451958	PLEKHA6	2.07407
Down	Blood	2646760	LOC729962	2.07401
Down	Blood	2898746	LRRC16	2.07303
Down	Blood	2396009	LZIC	2.07248
Down	Blood	3899992	LOC643659	2.07172
Down	Blood	3250204	SUPV3L1	2.06961
Down	Blood	4018454	AMOT	2.06958
Down	Blood	2542651	MATN3	2.06897
Down	Blood	3146103	STK3	2.06873
Down	Blood	3082874	ARHGEF10	2.06823
Down	Blood	3241601	CCDC7	2.06783
Down	Blood	2571979	SLC35F5	2.06745
Down	Blood	3856345	LOC729926	2.06718
Down	Blood	2651828	TLOC1	2.06675
Down	Blood	3407926	CMAS	2.06664
Down	Blood	2750449	NACAP1	2.06645
Down	Blood	3643665	TPSAB1	2.06602
Down	Blood	2832439	PCDHB12	2.06596
Down	Blood	2905391	LOC646875	2.06562
Down	Blood	3976670	EBP	2.06503
Down	Blood	3820414	MRPL4	2.06463
Down	Blood	2975287	ALDH8A1	2.06454
Down	Blood	2486851	C2orf13	2.06445
Down	Blood	2655511	ABCF3	2.06435
Down	Blood	3173831	FXN	2.06391
Down	Blood	2424148	ALG14	2.06382
Down	Blood	2600237	OBSL1	2.0638
Down	Blood	2748923	GUCY1B3	2.06371
Down	Blood	3929272	TCP10L	2.06268
Down	Blood	3829857	ZNF302	2.06246
Down	Blood	3513096	ESD	2.062
Down	Blood	2645906	PLS1	2.06116
Down	Blood	3695268	APPBP1	2.06092
Down	Blood	3896524	CGI-09	2.06058
Down	Blood	2635983	ABHD10	2.06037
Down	Blood	3105904	CPNE3	2.06017
Down	Blood	2380586	KIAA0507	2.0601
Down	Blood	2859494	P18SRP	2.05979
[truncated: 188 more rows]

## Sheet: Genes Down HSPC
Up or down	Tissue	transcript	Gene Name	FC HSPC
Down	HSPC	3144033	CALB1	13.1926
Down	HSPC	2790626	FGA	13.1598
Down	HSPC	2670975	CYP8B1	11.9522
Down	HSPC	3868681	KLK1	11.1037
Down	HSPC	3221800	AMBP	9.52827
Down	HSPC	2417390	GPR177	9.07875
Down	HSPC	3642675	HBA1	8.53697
Down	HSPC	2451593	MYBPH	8.42436
Down	HSPC	3642664	HBA2	8.11759
Down	HSPC	3667858	HP	7.95724
Down	HSPC	4035833	CD24	7.04372
Down	HSPC	2656650	HRG	6.91088
Down	HSPC	4047317	LTF	6.89267
Down	HSPC	3234083	ITIH2	6.23183
Down	HSPC	2656598	AHSG	6.20124
Down	HSPC	3668921	LOC647971	6.15657
Down	HSPC	3539724	SYNE2	6.15586
Down	HSPC	2878437	CD14	5.94591
Down	HSPC	2670874	GUP1	5.93552
Down	HSPC	2450762	TNNT2	5.67733
Down	HSPC	2817251	BHMT	5.44082
Down	HSPC	3936828	TSSK2	5.38968
Down	HSPC	3060332	STEAP4	5.32835
Down	HSPC	3645626	IL32	5.074
Down	HSPC	3455186	KRT5	4.91851
Down	HSPC	3818268	ACSBG2	4.91089
Down	HSPC	4008170	AKAP4	4.8882
Down	HSPC	3203569	AQP3	4.85058
Down	HSPC	3671935	CRISPLD2	4.84102
Down	HSPC	3264777	HABP2	4.82486
Down	HSPC	3360401	HBB	4.81267
Down	HSPC	2548699	CYP1B1	4.79696
Down	HSPC	3634811	CTSH	4.70959
Down	HSPC	2435005	SELENBP1	4.64404
Down	HSPC	3134013	CEBPD	4.641
Down	HSPC	2350489	KIAA1324	4.54258
Down	HSPC	2766788	FLJ20273	4.48875
Down	HSPC	3568534	SPTB	4.43554
Down	HSPC	2829947	TGFBI	4.4095
Down	HSPC	2705215	SLC2A2	4.39722
Down	HSPC	2648677	MME	4.38383
Down	HSPC	3691967	FTS	4.29339
Down	HSPC	2771170	SRD5A2L2	4.23993
Down	HSPC	3577595	SERPINA6	4.20006
Down	HSPC	2549565	SLC8A1	4.19886
Down	HSPC	3185063	UGCG	4.15274
Down	HSPC	3846831	LSDP5	4.04782
Down	HSPC	3765911	LOC645822	4.03171
Down	HSPC	3671076	HSD17B2	4.02632
Down	HSPC	3577612	SERPINA1	4.018
Down	HSPC	2975014	SGK	3.9832
Down	HSPC	2782545	CAMK2D	3.75338
Down	HSPC	3241096	LOC645954	3.73265
Down	HSPC	3522398	DOCK9	3.70435
Down	HSPC	2681044	FAM19A4	3.7012
Down	HSPC	2354365	HAO2	3.68689
Down	HSPC	2528093	CYP27A1	3.60631
Down	HSPC	3627418	LOC283666	3.58705
Down	HSPC	3454157	FAIM2	3.51663
Down	HSPC	2443370	F5	3.51315
Down	HSPC	3696000	CTRL	3.50937
Down	HSPC	2410407	IPP	3.46903
Down	HSPC	3401781	C12orf5	3.4672
Down	HSPC	2499146	LOC440895	3.43803
Down	HSPC	3771397	RNF157	3.41962
Down	HSPC	2709778	BCL6	3.36473
Down	HSPC	3356038	TMEM45B	3.35525
Down	HSPC	2817941	RASGRF2	3.3547
Down	HSPC	2384401	RHOU	3.34465
Down	HSPC	2772127	UGT2B15	3.34002
Down	HSPC	3768474	WIPI1	3.30946
Down	HSPC	3087990	NAT2	3.28709
Down	HSPC	3625052	WDR72	3.27852
Down	HSPC	3908358	SULF2	3.27363
Down	HSPC	3365282	SAA3P	3.27118
Down	HSPC	3439510	SLC6A12	3.2621
Down	HSPC	3666601	SNTB2	3.25641
Down	HSPC	4051144	RP11-138L21,1	3.25009
Down	HSPC	3019158	LRRN3	3.23252
Down	HSPC	3567050	RTN1	3.21564
Down	HSPC	3856068	ZNF506	3.21147
Down	HSPC	3445544	FLJ22662	3.20176
Down	HSPC	3815243	CFD	3.2004
Down	HSPC	2883878	EBF1	3.1995
Down	HSPC	3124537	CTSB	3.1784
Down	HSPC	3708858	CD68	3.17019
Down	HSPC	2319550	RBP7	3.16228
Down	HSPC	3662333	SLC12A3	3.16154
Down	HSPC	2982730	LPA	3.15424
Down	HSPC	3262129	INA	3.15381
Down	HSPC	3837189	ZNF208	3.13934
Down	HSPC	3944129	HMOX1	3.11867
Down	HSPC	3973839	CYBB	3.10758
Down	HSPC	3031533	GIMAP4	3.10673
Down	HSPC	3868876	KLK13	3.10136
Down	HSPC	3672059	KIAA0513	3.0919
Down	HSPC	3956768	RRP22	3.08785
Down	HSPC	2818517	CSPG2	3.07583
Down	HSPC	3606034	PDE8A	3.07294
Down	HSPC	3340665	DGAT2	3.06118
Down	HSPC	2509900	KIF5C	3.05844
Down	HSPC	2600068	TUBA1	3.05368
Down	HSPC	3726691	ABCC3	3.05114
Down	HSPC	2787096	TBC1D9	3.01771
Down	HSPC	2776372	WDFY3	3.01579
Down	HSPC	3410614	FGD4	3.00699
Down	HSPC	3159597	THAP5	2.99779
Down	HSPC	3268274	PLEKHA1	2.97946
Down	HSPC	3556816	SLC7A7	2.9585
Down	HSPC	4050164	LOC653355	2.94914
Down	HSPC	3339382	FOLR2	2.92626
Down	HSPC	3817222	ITGB1BP3	2.91155
Down	HSPC	3546213	TSHR	2.90019
Down	HSPC	2731257	AFM	2.87879
Down	HSPC	3319137	PPFIBP2	2.86696
Down	HSPC	3384321	RAB30	2.85931
Down	HSPC	3151693	C8ORFK36	2.85683
Down	HSPC	3190386	TMSB4X	2.85611
Down	HSPC	2831519	C5orf32	2.85033
Down	HSPC	2934308	IGF2R	2.8478
Down	HSPC	2788926	NR3C2	2.8421
Down	HSPC	3649851	SLAMF6	2.84141
Down	HSPC	2871176	REEP5	2.81179
Down	HSPC	2460817	SIPA1L2	2.80802
Down	HSPC	2734421	ARHGAP24	2.80698
Down	HSPC	3175274	PCSK5	2.77366
Down	HSPC	3244488	RASSF4	2.76673
Down	HSPC	3356175	ST14	2.75692
Down	HSPC	2460551	EGLN1	2.7556
Down	HSPC	3321512	PDE3B	2.75179
Down	HSPC	3988638	LONRF3	2.74985
Down	HSPC	2894197	LOC731126	2.7368
Down	HSPC	2949488	SLC44A4	2.72949
Down	HSPC	3244193	C10orf44	2.72248
Down	HSPC	2324416	ALPL	2.72212
Down	HSPC	2584018	DPP4	2.71746
Down	HSPC	3207261	LOC389740	2.7133
Down	HSPC	3122885	LOC389634	2.68752
Down	HSPC	3988538	IL13RA1	2.68476
Down	HSPC	3728037	SCPEP1	2.68195
Down	HSPC	2363808	FCGR2B	2.67822
Down	HSPC	3742285	CXCL16	2.67278
Down	HSPC	2587790	GPR155	2.67118
Down	HSPC	2905296	PI16	2.67063
Down	HSPC	3248532	ARID5B	2.66129
Down	HSPC	3901296	CST3	2.64235
Down	HSPC	3837257	C5AR1	2.64204
Down	HSPC	2823880	CAMK4	2.63707
Down	HSPC	3786868	SLC14A1	2.62383
Down	HSPC	3816881	NCLN	2.61184
Down	HSPC	3907456	TNNC2	2.61026
Down	HSPC	3598851	LOC390597	2.59817
Down	HSPC	2642720	ACPP	2.59401
Down	HSPC	3759006	SLC4A1	2.58901
Down	HSPC	3864208	PSG10	2.58668
Down	HSPC	3971219	CNKSR2	2.58451
Down	HSPC	3830246	LSR	2.54752
Down	HSPC	3944084	TOM1	2.53849
Down	HSPC	3615872	C6orf167	2.53691
Down	HSPC	3923257	PDXK	2.53418
Down	HSPC	3595594	AQP9	2.53238
Down	HSPC	3924100	C21orf89	2.52792
Down	HSPC	2922215	MARCKS	2.52732
Down	HSPC	3206008	FLJ37512	2.52701
Down	HSPC	3928668	TIAM1	2.52444
Down	HSPC	3901041	THBD	2.52024
Down	HSPC	2754582	SNX25	2.51884
Down	HSPC	2567447	TBC1D8	2.51788
Down	HSPC	3434118	CCDC60	2.51147
Down	HSPC	2980449	PIP3-E	2.50661
Down	HSPC	3934187	HSF2BP	2.50283
Down	HSPC	4051849	PTCH1	2.49579
Down	HSPC	3921992	FAM3B	2.49017
Down	HSPC	3591441	TRIM73	2.48691
Down	HSPC	2398820	PADI2	2.48501
Down	HSPC	2423017	EVI5	2.48217
Down	HSPC	3733275	KCNJ2	2.47772
Down	HSPC	2676518	SFMBT1	2.47616
Down	HSPC	3261886	C10orf26	2.46291
Down	HSPC	3829638	KIAA0355	2.46134
Down	HSPC	3977886	SSX8	2.45775
Down	HSPC	2427981	ADORA3	2.4576
Down	HSPC	3329983	PTPRJ	2.45733
Down	HSPC	3339971	PLEKHB1	2.45501
Down	HSPC	3126504	ChGn	2.45414
Down	HSPC	3193725	OLFM1	2.44614
Down	HSPC	3731826	PRKCA	2.43182
Down	HSPC	3287527	CTGLF10P	2.43013
Down	HSPC	2401063	LOC343384	2.42728
Down	HSPC	3207241	FLJ20444	2.42171
Down	HSPC	2783916	TNIP3	2.41267
Down	HSPC	3889624	TSHZ2	2.39945
Down	HSPC	3204621	LOC730112	2.38671
Down	HSPC	3979255	LOC392479	2.37933
Down	HSPC	3865679	DMWD	2.37847
Down	HSPC	3592288	LOC440926	2.37707
Down	HSPC	3957679	SELM	2.37351
Down	HSPC	3722209	LOC90586	2.36942
Down	HSPC	2923939	SMPDL3A	2.36548
Down	HSPC	2435410	S100A11	2.35793
Down	HSPC	3116320	KIAA0143	2.35139
Down	HSPC	3449910	AMN1	2.34973
Down	HSPC	3974948	GPR34	2.34528
Down	HSPC	3807595	MYO5B	2.34518
Down	HSPC	3360826	APBB1	2.3424
Down	HSPC	3518418	KCTD12	2.34167
Down	HSPC	3767480	AXIN2	2.334
Down	HSPC	4037380	PPP1R12B	2.32976
Down	HSPC	2930243	SASH1	2.32849
Down	HSPC	3393652	SCN2B	2.32545
Down	HSPC	2329196	ADC	2.32402
Down	HSPC	3854417	PLVAP	2.32345
Down	HSPC	3803730	LOC646842	2.32327
Down	HSPC	2657250	LPP	2.32162
Down	HSPC	2682729	PDZRN3	2.32146
Down	HSPC	3304073	KCNIP2	2.31919
Down	HSPC	2456605	TTTY2	2.31888
Down	HSPC	3536706	LGALS3	2.31713
Down	HSPC	3200762	SLC24A2	2.31426
Down	HSPC	3863669	CEACAM1	2.30681
Down	HSPC	2921402	SLC16A10	2.3063
Down	HSPC	3561868	CLEC14A	2.30201
Down	HSPC	3141755	HEY1	2.29215
Down	HSPC	2465324	AHCTF1	2.28936
Down	HSPC	3151970	MTSS1	2.28717
Down	HSPC	2528407	TUBA4	2.28565
Down	HSPC	2886679	KCNMB1	2.28414
Down	HSPC	2841699	CPEB4	2.27845
Down	HSPC	3273251	DIP2C	2.27802
Down	HSPC	2657546	FAM79B	2.26613
Down	HSPC	2601995	IRS1	2.26569
Down	HSPC	3961023	CBX7	2.26416
Down	HSPC	2768197	NFXL1	2.26111
Down	HSPC	3903052	SNTA1	2.25944
Down	HSPC	2832431	PCDHB11	2.25912
Down	HSPC	3477263	LOC387895	2.25843
Down	HSPC	3471327	HVCN1	2.25284
Down	HSPC	3204240	ARID3C	2.24027
Down	HSPC	3358742	TOLLIP	2.23859
Down	HSPC	3769567	FLJ37644	2.23436
Down	HSPC	3375091	SLC15A3	2.23159
Down	HSPC	3748026	TOM1L2	2.23031
Down	HSPC	3731460	LOC440459	2.23027
Down	HSPC	3143853	KIAA1328	2.22673
Down	HSPC	2814043	GUSBP1	2.22656
Down	HSPC	2887699	LOC729170	2.22347
Down	HSPC	3719659	LOC441792	2.22146
Down	HSPC	3442941	C3AR1	2.21648
Down	HSPC	3771675	ST6GALNAC2	2.21571
Down	HSPC	2531908	B3GNT7	2.21366
Down	HSPC	3056163	MLXIPL	2.21075
Down	HSPC	2529704	LOC646696	2.21024
Down	HSPC	3279154	C10orf38	2.20439
Down	HSPC	3356328	ADAMTS15	2.20284
Down	HSPC	3266253	KCNK18	2.19685
Down	HSPC	4020655	ODZ1	2.19227
Down	HSPC	3885537	PLCG1	2.19227
Down	HSPC	3936224	SLC25A18	2.19221
Down	HSPC	3689229	ADAM6	2.1915
Down	HSPC	2342738	ST6GALNAC3	2.19148
Down	HSPC	2677853	IL17RD	2.18856
Down	HSPC	3209060	TRPM3	2.18153
Down	HSPC	3348765	HSPB2	2.18131
Down	HSPC	3970642	CDKL5	2.17565
Down	HSPC	2342665	MSH4	2.17341
Down	HSPC	3851801	RTBDN	2.17001
Down	HSPC	3053611	LOC730530	2.16858
Down	HSPC	3973768	LANCL3	2.16842
Down	HSPC	3848525	CLEC4G	2.16791
Down	HSPC	3328600	TSPAN18	2.16555
Down	HSPC	3905875	MAFB	2.16516
Down	HSPC	3808745	CCDC68	2.16231
Down	HSPC	2794006	SCRG1	2.16129
Down	HSPC	2414440	C1orf168	2.15685
Down	HSPC	3739867	NXN	2.15672
Down	HSPC	3522101	RNF113B	2.1559
Down	HSPC	3616796	FMN1	2.15512
Down	HSPC	3399403	IGSF9B	2.15488
Down	HSPC	3829080	ECAT8	2.15342
Down	HSPC	3296981	C10orf56	2.15338
Down	HSPC	3652902	SCNN1B	2.1508
Down	HSPC	2324856	C1QA	2.14895
Down	HSPC	3955185	GGTLA1	2.14813
Down	HSPC	3559690	HEATR5A	2.14773
Down	HSPC	4015581	LOC731295	2.14625
Down	HSPC	3127385	PHYHIP	2.14166
Down	HSPC	3259937	C10orf65	2.14045
Down	HSPC	3652664	LOC641298	2.138
Down	HSPC	3761054	COPZ2	2.13501
Down	HSPC	3756591	KRT23	2.13422
Down	HSPC	4017212	MORC4	2.1338
Down	HSPC	3100250	CHD7	2.13135
Down	HSPC	3946944	CSDC2	2.13003
Down	HSPC	2835077	LOC728264	2.12916
Down	HSPC	2477933	GALM	2.12761
Down	HSPC	3487095	DGKH	2.12703
Down	HSPC	2534694	FLJ43374	2.12421
Down	HSPC	2853102	PRLR	2.12097
Down	HSPC	2566014	LOC648213	2.12087
Down	HSPC	2979871	SYNE1	2.12007
Down	HSPC	3057955	FGL2	2.11761
Down	HSPC	2812043	RGS7BP	2.11492
Down	HSPC	3923179	C21orf125	2.11384
Down	HSPC	3344142	NAALAD2	2.11366
Down	HSPC	3012978	GNG11	2.11327
Down	HSPC	2447066	GLUL	2.11268
Down	HSPC	3382061	XRRA1	2.10938
Down	HSPC	2721959	SLC34A2	2.10655
Down	HSPC	3379777	MRGPRF	2.10462
Down	HSPC	3438061	GPR133	2.10377
Down	HSPC	3383209	KCTD21	2.10114
Down	HSPC	3541202	PLEKHH1	2.09953
Down	HSPC	3265133	NHLRC2	2.09576
Down	HSPC	2738244	FLJ20184	2.09546
Down	HSPC	3088213	SH2D4A	2.09505
Down	HSPC	3385042	SYTL2	2.09076
Down	HSPC	3331953	DTX4	2.09076
Down	HSPC	2440943	FCGR3A	2.09022
Down	HSPC	3062868	BAIAP2L1	2.08808
Down	HSPC	2730503	ENAM	2.08707
Down	HSPC	3418111	INHBE	2.08707
Down	HSPC	3579546	WARS	2.08461
Down	HSPC	3186966	TLR4	2.08379
Down	HSPC	2413032	ECHDC2	2.08163
Down	HSPC	2759654	ABLIM2	2.07933
Down	HSPC	2906580	BZRPL1	2.07841
Down	HSPC	2532480	EFHD1	2.07792
Down	HSPC	2511045	GALNT13	2.07754
Down	HSPC	3423301	NAV3	2.07751
Down	HSPC	3848584	LYPLA2	2.07732
Down	HSPC	2733030	LOC285359	2.07575
Down	HSPC	3150060	EXT1	2.07234
Down	HSPC	2339139	INADL	2.07047
Down	HSPC	3329029	CRY2	2.07023
Down	HSPC	3212008	FRMD3	2.06879
Down	HSPC	3329069	MAPK8IP1	2.06793
Down	HSPC	3374606	MPEG1	2.06719
Down	HSPC	3359684	MRGPRE	2.06554
Down	HSPC	3075984	KIAA1718	2.06397
Down	HSPC	3659691	C16orf78	2.06367
Down	HSPC	3556990	JUB	2.06338
Down	HSPC	3121198	C8orf42	2.0625
Down	HSPC	3740171	CRK	2.06099
Down	HSPC	3663287	NDRG4	2.06093
Down	HSPC	3373795	PRG3	2.06064
Down	HSPC	3293187	AIFM2	2.05734
Down	HSPC	2479433	PLEKHH2	2.05725
Down	HSPC	3877265	C20orf133	2.05686
Down	HSPC	3901055	CD93	2.05672
Down	HSPC	2611056	PPARG	2.05663
Down	HSPC	2870308	LOC643524	2.05476
Down	HSPC	3941793	KREMEN1	2.05465
Down	HSPC	2582701	LOC130940	2.04892
Down	HSPC	2759582	AFAP	2.0467
Down	HSPC	3472389	LHX5	2.04561
Down	HSPC	3868828	KLK10	2.04382
Down	HSPC	3873777	TGM6	2.04182
Down	HSPC	3861786	FBXO17	2.04059
Down	HSPC	3278401	FRMD4A	2.04003
Down	HSPC	3611126	MEF2A	2.03993
Down	HSPC	2652410	FNDC3B	2.03758
Down	HSPC	3666460	TMCO7	2.03746
Down	HSPC	3346412	C11orf70	2.03735
Down	HSPC	3432678	TPCN1	2.03697
Down	HSPC	3321592	CALCB	2.03465
Down	HSPC	2882834	C5orf4	2.03423
Down	HSPC	3701000	MAF	2.03419
Down	HSPC	3718902	CCL18	2.03371
Down	HSPC	2364381	RGS4	2.03362
Down	HSPC	2613441	PCAF	2.03249
Down	HSPC	3716411	CPD	2.03087
Down	HSPC	2391589	MRPL20	2.0268
Down	HSPC	2412651	RAB3B	2.02648
Down	HSPC	3460671	GRIP1	2.02611
Down	HSPC	3354535	PKNOX2	2.02538
Down	HSPC	3250699	EIF4EBP2	2.01842
Down	HSPC	3377322	GPHA2	2.01375
Down	HSPC	3719949	LOC284106	2.01287
Down	HSPC	3392332	IGSF4	2.01286
Down	HSPC	3171344	LOC728577	2.01212
Down	HSPC	2374926	TMEM58	2.01197
Down	HSPC	3527662	RNASE6	2.01076
Down	HSPC	3722417	NBR1	2.00749
Down	HSPC	2438977	FCRL4	2.00597
Down	HSPC	3274037	LOC727878	2.00528
Down	HSPC	3771037	WBP2	2.00509
Down	HSPC	3463727	LIN7A	2.00422
Down	HSPC	2867031	FLJ42709	2.00321
Down	HSPC	3012910	GNGT1	2.00306
Down	HSPC	3444336	PRR4	2.00095

## Sheet: Genes Down Common
Up or down	Tissue	transcript	Gene Name	FC HSPC	FC Blood cells
Down	Common	2594758	LOC340184	70.9744	65.127
Down	Common	3471427	MYL2	59.1372	55.7472
Down	Common	2519038	FSIP2	46.2044	56.2521
Down	Common	3865275	CKM	40.6431	42.0764
Down	Common	4054204	APOD	39.9373	37.8803
Down	Common	2495014	ASTN2	38.4548	27.6166
Down	Common	3568945	LOC730881	37.5643	22.7527
Down	Common	3848039	C3	35.5332	32.5424
Down	Common	2589868	TTN	34.6059	24.2642
Down	Common	3465274	DCN	32.0518	31.3594
Down	Common	3569374	VTI1B	30.6117	42.8614
Down	Common	3555675	RNASE1	30.4402	36.1261
Down	Common	3617719	ACTC1	28.9924	30.3144
Down	Common	3443348	A2M	26.4283	25.5775
Down	Common	2779199	ADH1A	26.0954	21.2879
Down	Common	2448210	BCL2L13	25.052	21.8739
Down	Common	2366028	IQWD1	23.5641	29.4139
Down	Common	3307580	NRAP	22.8524	22.8749
Down	Common	2676167	TNNC1	22.436	21.5336
Down	Common	2581000	NEB	22.3804	21.9161
Down	Common	3350830	TAGLN	20.3664	14.4496
Down	Common	3389954	SLN	19.8517	18.9363
Down	Common	2598828	IGFBP5	19.8352	19.1695
Down	Common	3450304	RBM41	19.5755	14.5389
Down	Common	2429556	CASQ2	19.5148	18.6681
Down	Common	2777113	SPARCL1	18.8672	19.325
Down	Common	3985717	PLP1	18.8546	18.2678
Down	Common	3907190	SLPI	18.8157	7.68364
Down	Common	2441386	RGS5	18.6001	20.4825
Down	Common	3403168	C1S	17.9729	19.2755
Down	Common	2955638	CLIC5	17.3882	16.2428
Down	Common	2817464	CMYA5	17.2567	17.1892
Down	Common	4041917	ATAD3B	17.19	16.776
Down	Common	2643217	TF	17.164	16.5339
Down	Common	2460296	AGT	17.061	17.6895
Down	Common	3975227	MAOA	16.9227	18.2373
Down	Common	3557504	MYH7	16.7371	17.46
Down	Common	2896888	CAP2	16.5393	14.8066
Down	Common	4023713	RAC1	15.4334	15.4262
Down	Common	3705967	SERPINF1	15.2986	16.4057
Down	Common	2598261	FN1	15.1574	15.4751
Down	Common	2779271	ADH1C	14.8121	14.6816
Down	Common	2818035	CKMT2	14.7921	14.2411
Down	Common	3722384	NBR2	14.5511	16.0648
Down	Common	3455478	KRT6A	14.3374	14.9356
Down	Common	3767709	APOH	14.185	14.1272
Down	Common	3379256	LOC649305	13.9853	9.19194
Down	Common	2549206	F2RL3	13.946	10.5898
Down	Common	3662086	MT4	13.906	22.2265
Down	Common	2543163	APOB	13.8281	13.702
Down	Common	3218077	ALDOB	13.4925	13.559
Down	Common	2902958	STK19	13.3559	13.7654
Down	Common	3884560	LBP	13.197	13.4268
Down	Common	3272981	CYP2E1	12.9815	13.4202
Down	Common	3023149	FLNC	12.8551	12.6895
Down	Common	3367917	CYCS	12.7122	12.9108
Down	Common	3130959	CYCS	12.7122	4.85872
Down	Common	2992814	GPNMB	12.5902	11.8899
Down	Common	3860296	COX7A1	12.4397	13.2325
Down	Common	2571266	NKTR	12.321	11.1541
Down	Common	3365757	CSRP3	12.0098	11.941
Down	Common	3692701	CES1	11.9371	7.62399
Down	Common	2554018	EFEMP1	11.9328	11.2096
Down	Common	3417842	LRP1	11.6866	6.14447
Down	Common	3682280	PR47	11.655	5.24825
Down	Common	2779231	ADH1B	11.4699	11.0192
Down	Common	3333942	RTN3	11.3241	7.64527
Down	Common	2355301	PDE4DIP	11.2297	13.0783
Down	Common	3062082	PDK4	11.183	9.27357
Down	Common	3490892	OLFM4	10.9299	9.44412
Down	Common	3475383	HPD	10.8591	10.6518
Down	Common	2374456	C1orf81	10.8114	7.47485
Down	Common	2386943	ACTN2	10.6901	10.2906
Down	Common	2337742	PRKAA2	10.6443	9.36897
Down	Common	2349734	BSG	10.607	8.62262
Down	Common	2672442	MYL3	10.5948	11.5254
Down	Common	3004562	YWHAE	10.5837	22.9198
Down	Common	3600585	MARVELD2	10.4571	5.36782
Down	Common	3381841	INPP5D	10.3389	7.5353
Down	Common	3959166	MB	10.3126	10.8603
Down	Common	3329507	MGC14738	10.2615	5.57354
Down	Common	2360385	LOC162632	10.1577	9.51569
Down	Common	3461341	CPM	10.1037	7.49901
Down	Common	3428596	MYBPC1	10.1001	10.1116
Down	Common	3020302	CAV1	10.0195	11.2281
Down	Common	2404418	FABP3	10.0172	10.2794
Down	Common	3442475	C1R	9.97201	15.151
Down	Common	3377016	PYGM	9.95115	8.83002
Down	Common	3746574	PMP22	9.90712	9.83758
Down	Common	3279575	RSU1	9.85791	13.3149
Down	Common	3362826	XLKD1	9.78118	9.20454
Down	Common	2902844	CFB	9.71019	9.56715
Down	Common	3088486	LPL	9.64071	9.72941
Down	Common	2807716	C7	9.60537	9.85355
Down	Common	3276699	LOC220959	9.57739	8.30208
Down	Common	2923270	PLN	9.55374	9.43298
Down	Common	3913892	EEF1A2	9.46831	9.6154
Down	Common	4015693	TIMM8A	9.43964	22.2905
Down	Common	2973635	LOC643778	9.26918	5.37288
Down	Common	2714729	KIAA1530	9.16032	7.87347
Down	Common	2397898	HSPB7	9.10305	10.2671
Down	Common	3652654	LOC729513	9.08995	4.53314
Down	Common	2414366	PPAP2B	9.00137	12.4211
Down	Common	3905145	TGM2	8.97438	7.23139
Down	Common	3359121	INS-IGF2	8.9463	8.14707
Down	Common	2357512	KIAA1529	8.92912	5.41862
Down	Common	3529601	LOC161247	8.89955	7.44649
Down	Common	3796428	MYOM1	8.82325	8.13436
Down	Common	3601511	ISLR	8.79417	7.94441
Down	Common	4004575	TMEM47	8.75301	8.84223
Down	Common	3087659	SLC7A2	8.69653	8.65039
Down	Common	3577078	LGMN	8.68768	8.736
Down	Common	3549740	SERPINA5	8.57064	8.22142
Down	Common	3359076	H19	8.56813	8.40288
Down	Common	2939034	SERPINB6	8.51623	11.6926
Down	Common	3867708	HRC	8.50338	7.52071
Down	Common	3549757	SERPINA3	8.50099	8.0047
Down	Common	3256074	BMPR1A	8.43923	5.26318
Down	Common	2995589	AQP1	8.37429	7.99274
Down	Common	2893794	DSP	8.30458	7.97354
Down	Common	3721010	IGFBP4	8.23929	7.1035
Down	Common	3446919	ABCC9	8.17327	8.07678
Down	Common	3063589	AZGP1	8.1721	7.98395
Down	Common	3683377	GPRC5B	8.15185	7.97578
Down	Common	3405515	APOLD1	8.04253	6.68598
Down	Common	2835715	GPX3	8.04186	7.31071
Down	Common	3830306	HAMP	8.03689	7.64609
Down	Common	3376529	HRASLS3	8.01397	6.36461
Down	Common	4039658	SYNPO2	8.0116	6.13641
Down	Common	3300115	PPP1R3C	8.00157	7.78983
Down	Common	3666409	CDH1	7.99039	8.21858
Down	Common	2402561	TRIM63	7.8725	7.84779
Down	Common	2904113	CEP63	7.86083	5.06744
Down	Common	3557209	SLC7A8	7.83316	9.38593
Down	Common	3299504	ACTA2	7.75917	9.39529
Down	Common	2955170	ARGFX	7.67273	5.42779
Down	Common	3284302	NRP1	7.66199	6.65343
Down	Common	3622386	GATM	7.64876	14.7117
Down	Common	4040655	RNU2B	7.60875	7.73833
Down	Common	3140813	GYG1	7.58224	8.10379
Down	Common	3833926	CYP2B6	7.5514	7.31342
Down	Common	2597389	MYL1	7.54262	7.36733
Down	Common	3589458	THBS1	7.53332	7.73949
Down	Common	3320865	PARVA	7.50527	7.00182
Down	Common	2489007	ACTG2	7.50324	7.18981
Down	Common	3137833	XRCC6	7.45767	4.66464
Down	Common	2590736	NCKAP1	7.44205	7.67457
Down	Common	3914610	LOC440224	7.41613	9.88875
Down	Common	3064390	LOC653809	7.4101	4.75052
Down	Common	3564919	PLEKHC1	7.38475	7.3624
Down	Common	2624178	ITIH3	7.31995	7.43016
Down	Common	2400027	PLA2G2A	7.28825	7.06653
Down	Common	3445741	MGP	7.25458	7.33159
Down	Common	7385519	LOC441632	7.24356	14.2465
Down	Common	2955863	GPR116	7.1891	7.1938
Down	Common	3013255	PEG10	7.1652	7.03452
Down	Common	2841904	GAPDH	7.14988	15.113
Down	Common	2962132	GAPDH	7.14988	4.35246
Down	Common	3321452	RPL13A	7.09643	13.1769
Down	Common	3151607	FBXO32	7.07085	5.71969
Down	Common	3624145	DMXL2	7.0591	3.70288
Down	Common	4037763	HTRA1	7.02492	7.05658
Down	Common	3668077	KRT18	7.00258	10.3319
Down	Common	3748798	MFAP4	6.98185	7.11422
Down	Common	2480383	EPAS1	6.95506	7.4559
Down	Common	3835879	APOE	6.95061	5.90194
Down	Common	2387126	RYR2	6.92074	6.81812
Down	Common	3472366	SDS	6.90085	6.84025
Down	Common	2730746	SLC4A4	6.87029	6.82803
Down	Common	3576749	FBLN5	6.86184	7.53834
Down	Common	2371065	LAMC1	6.82349	8.31435
Down	Common	2364231	DDR2	6.79322	6.58789
Down	Common	3124957	ZNF345	6.78604	3.76803
Down	Common	3445908	EPS8	6.74858	6.19806
Down	Common	4044260	C1orf152	6.7307	5.79695
Down	Common	3208002	PGM5P2	6.69008	11.595
Down	Common	2976564	NHSL1	6.67639	5.68602
Down	Common	3974019	TSPAN7	6.65519	6.67079
Down	Common	3615579	TJP1	6.64013	6.89144
Down	Common	3082990	MYOM2	6.63329	6.39072
Down	Common	3661804	SLC6A2	6.62732	5.55456
Down	Common	3530585	BNIP3	6.61596	9.77576
Down	Common	3321055	TEAD1	6.58554	6.51584
Down	Common	2830450	NPY6R	6.56719	6.61916
Down	Common	2825796	MRPL10	6.55275	7.41917
Down	Common	2854092	LIFR	6.53346	6.46384
Down	Common	3871095	TNNT1	6.52224	6.47842
Down	Common	3768627	ABCA8	6.51949	6.38333
Down	Common	3366903	MUC15	6.48898	6.4242
Down	Common	3901442	LOC728216	6.46464	7.46712
Down	Common	4027639	F8	6.42389	6.64632
Down	Common	3526524	ADPRHL1	6.38633	5.69166
Down	Common	2925237	LAMA2	6.35914	6.19167
Down	Common	2910779	C6orf142	6.35184	6.38141
Down	Common	3446137	LMO3	6.34722	6.20834
Down	Common	3442706	CD163	6.28772	3.94759
Down	Common	3076824	RDX	6.26764	6.31188
Down	Common	3705947	SERPINF2	6.25134	6.42722
Down	Common	3443226	MFAP5	6.23658	6.12541
Down	Common	3555736	NDRG2	6.21591	7.08161
Down	Common	2854915	C6	6.20838	6.1515
Down	Common	3391149	CRYAB	6.17073	5.98312
Down	Common	3049292	IGFBP3	6.162	6.66634
Down	Common	2837192	PPP1R2P3	6.09707	5.63608
Down	Common	3782088	CABYR	6.09428	5.90529
Down	Common	3299970	ANKRD1	6.09357	6.01559
Down	Common	3908934	PTGIS	6.07795	5.23367
Down	Common	3071984	LOC392787	6.0604	5.71903
Down	Common	2508262	BCYRN1	6.05382	5.62647
Down	Common	2931245	PDCL3	6.05146	5.0009
Down	Common	3948640	FBLN1	6.0513	5.33053
Down	Common	2348569	PALMD	6.03945	5.64884
Down	Common	2525989	CPS1	6.02745	6.10904
Down	Common	3063501	CYP3A4	6.02344	5.8988
Down	Common	2735027	SPP1	5.99685	6.63701
Down	Common	3528148	RBBP4	5.98736	9.59241
Down	Common	2814756	MAP1B	5.97053	5.88995
Down	Common	3677969	SRL	5.96813	5.54927
Down	Common	2967276	BVES	5.95782	5.40054
Down	Common	3832457	RYR1	5.94187	5.87762
Down	Common	3652679	LOC728423	5.92627	7.95405
Down	Common	2955691	DSCR1L1	5.835	5.2441
Down	Common	2343823	LPHN2	5.81225	5.78074
Down	Common	3959862	PVALB	5.79156	5.79561
Down	Common	2401347	TCEA3	5.77277	4.34466
Down	Common	3687134	NPIP	5.74864	4.48189
Down	Common	2419485	PSAT1	5.72579	5.42731
Down	Common	2652027	CLDN11	5.72213	4.75192
Down	Common	3341024	TSKU	5.71513	4.96922
Down	Common	3065740	RELN	5.71088	5.71031
Down	Common	3539499	RHOJ	5.70686	5.57237
Down	Common	3680254	PRM2	5.70371	5.64504
Down	Common	3656151	MYLPF	5.69024	5.42619
Down	Common	4002394	SMPX	5.68143	5.90302
Down	Common	2685304	PROS1	5.68125	6.91011
Down	Common	3241123	LOC731954	5.6778	4.86683
Down	Common	3449878	AK3L1	5.65591	15.1651
Down	Common	3020273	CAV2	5.646	5.70059
Down	Common	3220196	SVEP1	5.64482	5.54442
Down	Common	3843934	LOC113386	5.63345	9.31295
Down	Common	3531553	AKAP6	5.61913	5.70814
Down	Common	3537455	RPL3	5.61016	14.665
Down	Common	2818212	ATG10	5.60366	17.2375
Down	Common	3952566	CLTCL1	5.60364	5.03199
Down	Common	3142381	FABP4	5.60049	5.70626
Down	Common	3128046	STC1	5.56003	5.43682
Down	Common	3686968	DKFZp547E087	5.53558	3.60494
Down	Common	2923661	GJA1	5.5219	5.40508
Down	Common	3061964	PON3	5.51742	5.20722
Down	Common	3300749	RBP4	5.50644	5.53751
Down	Common	2403080	MAP3K6	5.50141	5.45982
Down	Common	3067302	LAMB1	5.48795	5.51598
Down	Common	2431031	HMGCS2	5.48747	5.26438
Down	Common	3968512	CLCN4	5.48421	4.23967
Down	Common	2567231	LONRF2	5.45862	6.35903
Down	Common	2789444	LOC728799	5.43516	3.5481
Down	Common	3113180	MAL2	5.43363	5.31964
Down	Common	3830189	FXYD1	5.43237	4.83053
Down	Common	3465248	LUM	5.4216	5.37356
Down	Common	3324447	LOC387758	5.40729	5.13223
Down	Common	3294652	MYOZ1	5.40608	5.44163
Down	Common	4004044	DMD	5.40586	5.49595
Down	Common	3518766	EDNRB	5.37591	5.38489
Down	Common	3407453	PDE3A	5.37271	6.35872
Down	Common	2857204	PPAP2A	5.34978	5.46905
Down	Common	2372103	PRG4	5.33082	5.39394
Down	Common	3468345	IGF1	5.3304	4.81499
Down	Common	3219885	PTPN3	5.32163	5.31471
Down	Common	2444529	RC3H1	5.31539	5.26159
Down	Common	4053085	PRELP	5.31025	5.45195
Down	Common	3590498	TCEB1	5.30263	6.0993
Down	Common	3286602	CXCL12	5.26827	5.1812
Down	Common	4006210	MAOB	5.26628	4.91015
Down	Common	3013054	COL1A2	5.25364	4.89781
Down	Common	3707431	KIF1C	5.23498	4.3143
Down	Common	2690956	POPDC2	5.23139	4.83267
Down	Common	2830465	MYOT	5.21921	5.26945
Down	Common	3890640	PCK1	5.20899	5.28498
Down	Common	3554360	ADSSL1	5.20568	8.01332
Down	Common	2873105	PPIC	5.19958	4.64729
Down	Common	3654699	NUPR1	5.18612	4.63687
Down	Common	3662247	MT1X	5.17889	13.4041
Down	Common	4047493	PCDH18	5.17245	4.5647
Down	Common	3133233	PLAT	5.17116	5.11178
Down	Common	2794704	ASB5	5.17107	5.08398
Down	Common	2796995	SORBS2	5.16166	5.43866
Down	Common	3733238	KCNJ16	5.16101	5.38329
Down	Common	2367015	FMO2	5.15905	5.14871
Down	Common	2423829	ARHGAP29	5.15724	5.13252
Down	Common	3452417	SLC38A4	5.14905	5.20611
Down	Common	2663130	TIMP4	5.12783	5.23153
Down	Common	3394966	LOC645470	5.12714	3.38055
Down	Common	3367096	LGR4	5.12709	5.78925
Down	Common	2338397	PHB	5.12444	9.5666
Down	Common	3385509	FZD4	5.11602	4.96233
Down	Common	3679959	EMP2	5.10398	5.68439
Down	Common	3943504	TIMP3	5.10306	9.09728
Down	Common	3168458	MGC39900	5.1018	3.90491
Down	Common	2896848	RBM24	5.08427	5.24031
Down	Common	3446910	KCNJ8	5.07817	5.94217
Down	Common	3340449	SLCO2B1	5.05582	5.36571
Down	Common	2970086	LAMA4	5.04298	5.0179
Down	Common	2800681	LOC283683	5.03238	16.6339
Down	Common	3662158	C20orf127	5.01556	11.0304
Down	Common	3430959	ACACB	5.01222	6.93221
Down	Common	3020343	MET	5.01076	4.90052
Down	Common	3108146	SDC2	5.00715	4.57243
Down	Common	2413907	DHCR24	4.99557	11.3379
Down	Common	2672083	FLT1	4.99431	3.01119
Down	Common	2881239	PDGFRB	4.98078	5.24153
Down	Common	2700585	PFN2	4.96899	4.62311
Down	Common	3811000	RNF152	4.96746	5.10765
Down	Common	3540136	HSPA2	4.96706	5.50135
Down	Common	2520429	MYO1B	4.90828	5.25965
Down	Common	3226138	AK1	4.89338	3.8522
Down	Common	2817212	BHMT2	4.88726	4.59198
Down	Common	3414419	GPD1	4.8813	4.17198
Down	Common	4000155	GPM6B	4.87979	5.03448
Down	Common	2417272	GNG12	4.87893	4.6231
Down	Common	3160175	VLDLR	4.87281	5.29071
Down	Common	2476951	SLC25A26	4.84627	3.82631
Down	Common	2590360	FTHL7	4.84614	3.9685
Down	Common	4042076	LOC727927	4.83938	4.9867
Down	Common	2769810	KDR	4.82544	4.76742
Down	Common	2731928	ART3	4.82466	4.413
Down	Common	3672693	TCEA1	4.81873	2.96632
Down	Common	3178147	CTSL	4.81819	4.19937
Down	Common	3178545	EDG3	4.79662	2.32718
Down	Common	3424218	FLJ21963	4.79357	5.23622
Down	Common	3859946	HSPB6	4.78937	4.41105
Down	Common	2669955	CMYA1	4.77955	4.7396
Down	Common	2807359	OSMR	4.75994	4.78369
Down	Common	3591506	CKMT1B	4.75919	4.67481
Down	Common	2422722	TGFBR3	4.75869	2.36444
Down	Common	3662130	MT1L	4.75215	8.50122
Down	Common	4004853	SRPX	4.74233	4.94471
Down	Common	3768791	ABCA6	4.73953	4.79349
Down	Common	2580802	RND3	4.728	4.90209
Down	Common	3189932	STXBP1	4.72439	5.06201
Down	Common	3815936	REEP6	4.72332	4.74946
Down	Common	2414958	TACSTD2	4.71767	4.25793
Down	Common	2797393	FAT	4.7036	4.88785
Down	Common	3461795	PTPRB	4.69632	4.64252
Down	Common	3204301	CCL21	4.69224	4.81031
Down	Common	3907234	SDC4	4.68586	8.95739
Down	Common	3665262	HSF4	4.65479	4.20615
Down	Common	2871896	CDO1	4.64516	4.14895
Down	Common	3394412	THY1	4.609	5.6024
Down	Common	3898355	FLRT3	4.60767	4.50003
Down	Common	3595441	GRINL1A	4.607	5.64748
Down	Common	3628498	CA12	4.60572	4.54945
Down	Common	2450823	TNNI1	4.59541	3.74488
Down	Common	3708938	ATP1B2	4.59506	3.947
Down	Common	3302990	GOT1	4.5936	9.88043
Down	Common	3398145	TCEB2	4.58801	4.66347
Down	Common	3918779	ITSN1	4.58614	4.4585
Down	Common	2700404	WWTR1	4.58563	5.07661
Down	Common	4022447	GPC3	4.57986	4.43798
Down	Common	2479698	SLC3A1	4.57486	4.38413
Down	Common	2700332	TM4SF18	4.57451	4.468
Down	Common	3089360	SLC39A14	4.57198	6.53593
Down	Common	3756046	NR1D1	4.56946	3.72242
Down	Common	2563536	FABP1	4.55854	4.54681
Down	Common	3125915	MTUS1	4.55219	4.39507
Down	Common	3497881	FARP1	4.54255	4.69572
Down	Common	3427486	RMST	4.52057	4.42788
Down	Common	2672190	LRRC2	4.50527	4.55613
Down	Common	3195034	PTGDS	4.4883	3.41383
Down	Common	2993029	STK31	4.48774	4.47663
Down	Common	3343452	PRSS23	4.48256	3.49253
Down	Common	2435307	RORC	4.46576	4.21334
Down	Common	2737257	MTTP	4.46383	4.44833
Down	Common	2622607	SLC38A3	4.45801	4.20325
Down	Common	2612508	GALNTL2	4.45603	3.93569
Down	Common	3220673	LTB4DH	4.45059	6.23634
Down	Common	2374345	CAMSAP1L1	4.44596	4.00185
Down	Common	2676454	ITIH4	4.44283	5.32754
Down	Common	3859265	RPL29	4.43512	6.02677
Down	Common	2771924	TMPRSS11F	4.42424	4.19164
Down	Common	3416895	METTL7B	4.41931	4.50875
Down	Common	2605321	COL6A3	4.41785	4.18783
Down	Common	2796951	PDLIM3	4.40702	4.45793
Down	Common	3986623	LOC286440	4.39703	3.61343
Down	Common	3883921	MYL9	4.39405	4.1719
Down	Common	3601051	NEO1	4.39184	3.70129
Down	Common	2876608	CXCL14	4.39171	3.74222
Down	Common	2961177	COL12A1	4.39007	4.30726
Down	Common	3591558	CKMT1A	4.3807	4.45458
Down	Common	2731636	DKFZP564O0823	4.37955	4.44581
Down	Common	3495076	NDFIP2	4.3717	3.67597
Down	Common	2789498	SH3D19	4.36705	4.31773
Down	Common	2367963	RABGAP1L	4.35824	2.71377
Down	Common	2615060	RBMS3	4.35592	4.26782
Down	Common	3346453	YAP1	4.35491	4.46611
Down	Common	2544781	DTNB	4.34629	4.83336
Down	Common	3992794	LOC389892	4.34524	4.36645
Down	Common	3352503	ARHGEF12	4.34234	4.12361
Down	Common	3394264	MCAM	4.32197	4.3654
Down	Common	3466556	NTN4	4.31535	3.89926
Down	Common	3259920	ANKRD2	4.30498	4.20838
Down	Common	3220384	EDG2	4.3028	2.88537
Down	Common	3446297	FLJ22655	4.29874	4.7551
Down	Common	2849992	FLJ20152	4.28757	3.77378
Down	Common	3481296	SGCG	4.28606	4.52275
Down	Common	2400177	CAMK2N1	4.28412	4.25263
Down	Common	2654091	USP13	4.27919	6.84184
Down	Common	3577443	ASB2	4.27672	4.1897
Down	Common	3740201	MYO1C	4.27581	3.97259
Down	Common	3450234	PKP2	4.27297	5.21029
Down	Common	3527597	ANG	4.26491	4.09933
Down	Common	3550278	BDKRB2	4.26115	3.71869
Down	Common	3300597	FER1L3	4.2468	2.91193
Down	Common	3982760	VDAC1	4.23148	9.11674
Down	Common	3238962	KIAA1217	4.22922	4.04654
Down	Common	2544219	TP53I3	4.22668	4.51514
Down	Common	2443120	DPT	4.22491	4.29404
Down	Common	3429112	LOC727880	4.21639	3.57781
Down	Common	3999395	MID1	4.21208	4.246
Down	Common	3459861	LOC390338	4.2057	4.21648
Down	Common	3051630	ZNF514	4.19916	2.9762
Down	Common	3132782	SFRP1	4.19404	3.9524
Down	Common	3671202	CDH13	4.1932	4.10226
Down	Common	3160658	SLC1A1	4.18172	4.16396
Down	Common	3510066	POSTN	4.16681	4.34367
Down	Common	2794584	GPM6A	4.16455	4.01628
Down	Common	3662190	MT1B	4.16373	5.81981
Down	Common	2379665	PROX1	4.14473	4.05853
Down	Common	3000073	PPIA	4.12668	10.7519
Down	Common	2688813	CCDC80	4.12557	3.95336
Down	Common	3662150	MT1M	4.1124	4.47662
Down	Common	3095313	C8orf4	4.10806	3.71912
Down	Common	2462589	MT1H	4.10652	8.56801
Down	Common	2336650	PODN	4.10159	3.57969
Down	Common	3063856	GATS	4.09841	4.50418
Down	Common	3330301	LOC652445	4.09765	4.1137
Down	Common	2754538	SLC25A4	4.09057	3.86529
Down	Common	3757108	KRT19	4.08629	3.75069
Down	Common	2873895	HESRG	4.08253	4.19372
Down	Common	2973376	PTPRK	4.07985	3.72171
Down	Common	2738378	NPNT	4.07737	3.82688
Down	Common	2585476	SCN7A	4.07329	4.02006
Down	Common	2365597	MAEL	4.07039	4.00601
Down	Common	2595560	RAPH1	4.06963	3.61193
Down	Common	3214800	OGN	4.05929	4.08313
Down	Common	3058991	CACNA2D1	4.05344	4.0457
Down	Common	3459722	AVPR1A	4.05102	3.64647
Down	Common	2961347	FILIP1	4.04986	4.3297
Down	Common	2343231	NEXN	4.04319	4.19488
Down	Common	3256590	PAPSS2	4.03032	4.05118
Down	Common	3014227	BHLHB8	4.02906	3.54468
Down	Common	3958658	LARGE	4.02281	3.15139
Down	Common	2628785	MITF	4.01938	4.47072
Down	Common	3936515	TUBA8	4.01715	2.93663
Down	Common	3323748	TMEM16E	4.00888	4.18513
Down	Common	3363266	DKK3	3.998	3.76525
Down	Common	3620590	ZFP106	3.99613	2.95469
Down	Common	2806643	SLC1A3	3.99557	4.05298
Down	Common	3872053	ZIM2	3.98981	4.61393
Down	Common	3835923	APOC2	3.98605	4.07658
Down	Common	3803290	FAM59A	3.98397	3.62648
Down	Common	2724094	FAM114A1	3.98002	4.43151
Down	Common	2361257	RAB25	3.9767	4.07872
Down	Common	3199207	NFIB	3.97408	4.07654
Down	Common	4008078	PAGE1	3.96755	3.6245
Down	Common	4000538	FIGF	3.96101	3.95975
Down	Common	3378541	PC	3.96059	3.5261
Down	Common	2419432	ELTD1	3.96053	3.87165
Down	Common	3608638	SV2B	3.95833	4.00485
Down	Common	3322700	SAA1	3.95323	3.93154
Down	Common	3250093	KIAA1279	3.95216	5.5023
Down	Common	3562457	LOC390472	3.93658	4.65545
Down	Common	3664664	CDH5	3.93503	4.10404
Down	Common	2445982	ANGPTL1	3.93195	4.04366
Down	Common	2740507	UGT8	3.93192	2.86747
Down	Common	2763550	PPARGC1A	3.92914	3.79198
Down	Common	3745351	MYH2	3.92357	3.90918
Down	Common	3330448	LOC646797	3.91588	5.02067
Down	Common	3009229	POR	3.91314	3.49249
Down	Common	3320123	ADM	3.90716	2.47329
Down	Common	2365119	MGST3	3.90622	6.55008
Down	Common	3651152	IQCK	3.9047	4.47153
Down	Common	2587961	CHN1	3.89744	3.49044
Down	Common	2837029	SGCD	3.89568	3.74211
Down	Common	2890088	RNU4B1	3.89151	2.52742
Down	Common	3011861	STEAP2	3.88925	3.96152
Down	Common	2680591	LRIG1	3.88429	2.97093
Down	Common	3441280	AKAP3	3.87519	3.72878
Down	Common	3319985	RPL23A	3.87378	8.00308
Down	Common	2865390	EDIL3	3.87115	3.73083
Down	Common	3048363	PGAM2	3.86414	3.04933
Down	Common	3610110	NR2F2	3.85658	3.65258
Down	Common	2626802	PTPRG	3.83059	3.75014
Down	Common	3943234	SLC5A1	3.82836	3.81325
Down	Common	3197955	GLDC	3.82086	3.75196
Down	Common	2766893	APBB2	3.81256	4.36319
Down	Common	2607568	CHL1	3.80511	3.75402
Down	Common	2462160	NID1	3.79954	3.52131
Down	Common	3136294	39701	3.7995	3.55988
Down	Common	3237195	MRC1L1	3.79755	3.83516
Down	Common	3301263	SORBS1	3.79547	4.05866
Down	Common	3282974	SVIL	3.78976	2.73902
Down	Common	2420832	DDAH1	3.78955	4.41946
Down	Common	3924372	COL6A1	3.78516	3.49546
Down	Common	3369366	SLC1A2	3.78365	3.61944
Down	Common	3338968	NADSYN1	3.78189	5.44507
Down	Common	3349858	NNMT	3.78042	3.94494
Down	Common	3518434	RPL7	3.76985	17.6432
Down	Common	3417249	ERBB3	3.76842	3.82587
Down	Common	3079172	TMEM176B	3.76318	2.66264
Down	Common	2807949	GHR	3.7606	3.73117
Down	Common	3682028	MYH11	3.75867	3.69042
Down	Common	2371346	RGL1	3.75714	3.36063
Down	Common	3069955	TSPAN12	3.75122	4.22395
Down	Common	2834863	ABLIM3	3.74336	3.35064
Down	Common	3025545	CALD1	3.73799	3.6602
Down	Common	2832363	PCDHB17	3.73727	3.21805
Down	Common	3946889	ACO2	3.73229	4.17639
Down	Common	2496962	IL1R1	3.72838	3.37986
Down	Common	3577938	KIAA0500	3.72607	2.84481
Down	Common	2519229	ITGAV	3.7233	6.39495
Down	Common	3385951	NOX4	3.72052	3.56564
Down	Common	3068688	PPP1R3A	3.72006	3.68609
Down	Common	3063463	CYP3A7	3.71432	3.7189
Down	Common	3886938	WFDC2	3.71309	3.28009
Down	Common	3274758	AKR1C2	3.71265	4.85513
Down	Common	2711225	ATP13A4	3.70755	3.53607
Down	Common	3484895	KL	3.70409	3.72218
Down	Common	3567556	TMEM30B	3.70402	3.42552
Down	Common	3823842	TMEM38A	3.70095	3.75135
Down	Common	2740067	ANK2	3.69808	3.66819
Down	Common	2632965	DKFZp667G2110	3.68692	3.34395
Down	Common	7385547	CCL2	3.68217	3.56286
Down	Common	3225855	ANGPTL2	3.6812	4.34666
Down	Common	3113352	COL14A1	3.67706	4.03457
Down	Common	2750627	CPE	3.66813	3.57842
Down	Common	2599153	TNS1	3.66507	2.57908
Down	Common	2809128	ITGA1	3.66059	3.41062
Down	Common	3040827	ASS1	3.65951	3.93805
Down	Common	3286776	C10orf10	3.65608	7.37886
Down	Common	3105600	CA2	3.64147	2.53398
Down	Common	2334986	CYP4X1	3.63365	3.57196
Down	Common	3713951	FLJ10847	3.63244	3.44954
Down	Common	3720402	ERBB2	3.62897	3.56244
Down	Common	3848243	INSR	3.61985	5.64661
Down	Common	3237286	MRC1	3.6169	3.7049
Down	Common	3338552	CTTN	3.61319	3.22468
Down	Common	3662170	MTM	3.61204	5.40942
Down	Common	3182262	LOC347273	3.60783	3.59913
Down	Common	2876257	SAR1B	3.60363	6.25627
Down	Common	2456319	GGT1	3.60106	3.26464
Down	Common	2925953	ENPP1	3.59888	3.45237
Down	Common	3411721	CNTN1	3.59645	3.61505
Down	Common	2410470	PIK3R3	3.59495	4.77075
Down	Common	2503109	EPB41L5	3.5928	4.3076
Down	Common	3347615	ACAT1	3.57866	9.81608
Down	Common	2527253	IGFBP2	3.57721	4.70478
Down	Common	2324873	C1QC	3.57635	3.45905
Down	Common	3186693	SDHALP2	3.56883	3.79879
Down	Common	3389647	GUCY1A2	3.56371	3.58849
Down	Common	2382970	EPHX1	3.56311	3.81228
Down	Common	3046444	SFRP4	3.55935	4.04274
Down	Common	2453370	PLXNA2	3.54735	2.86509
Down	Common	3459120	LRIG3	3.53341	3.54454
Down	Common	2953852	TRFP	3.53298	5.3343
Down	Common	3594892	FLJ27352	3.53066	4.80636
Down	Common	3593301	LOC729344	3.5299	3.27702
Down	Common	2339786	PGM1	3.52209	6.19067
Down	Common	2950823	IHPK3	3.52179	3.3316
Down	Common	3102372	SULF1	3.5198	3.56574
Down	Common	2334602	TSPAN1	3.51387	3.49391
Down	Common	3268059	TACC2	3.50857	3.49399
Down	Common	2692816	ITGB5	3.50761	3.01676
Down	Common	3323052	NAV2	3.50651	3.29737
Down	Common	3284596	PARD3	3.50064	4.25646
Down	Common	3296046	KCNMA1	3.4964	3.48875
Down	Common	2600689	EPHA4	3.4887	2.16185
Down	Common	3181240	TMOD1	3.48653	2.37595
Down	Common	3445820	RERG	3.48514	3.01868
Down	Common	2924330	TPD52L1	3.47843	4.11736
Down	Common	2397025	DHRS3	3.47731	2.49052
Down	Common	2378077	HSD11B1	3.47586	3.40413
Down	Common	3449068	TMTC1	3.47549	3.11133
Down	Common	3461981	TSPAN8	3.47523	3.5587
Down	Common	3466369	FGD6	3.47478	2.64725
Down	Common	3079005	RARRES2	3.47365	3.52069
Down	Common	3122678	DEFB1	3.46728	3.55086
Down	Common	2602770	DNER	3.46277	3.18796
Down	Common	3595315	CGNL1	3.44994	3.4138
Down	Common	3525313	COL4A1	3.44739	3.22783
Down	Common	3636844	LOC730145	3.44673	5.44309
Down	Common	2976360	PERP	3.44517	3.87198
Down	Common	2319252	SPSB1	3.43607	3.21333
Down	Common	3140920	JPH1	3.43406	3.5992
Down	Common	3777263	ARHGAP28	3.43103	3.44828
Down	Common	2649609	MLF1	3.43094	4.34245
Down	Common	2427007	SORT1	3.43032	4.44001
Down	Common	3211579	TLE1	3.42635	2.5093
Down	Common	3810133	ALPK2	3.42353	3.37107
Down	Common	2401670	MYOM3	3.42259	3.10907
Down	Common	3059258	PCLO	3.42081	3.39291
Down	Common	3354896	DDX25	3.4171	3.38759
Down	Common	3404636	GABARAPL1	3.41538	3.13358
Down	Common	3726252	SGCA	3.41411	3.3629
Down	Common	2353717	PTGFRN	3.41092	3.5069
Down	Common	3955102	GSTT1	3.40822	4.5118
Down	Common	3721485	KLHL10	3.39415	3.3803
Down	Common	3768703	ABCA9	3.3892	3.38875
Down	Common	3973692	PRRG1	3.38654	3.67143
Down	Common	4000605	ACE2	3.38086	3.39731
Down	Common	3642200	PCSK6	3.38055	3.06115
Down	Common	2427469	SLC16A4	3.37861	3.35444
Down	Common	3721926	TUBG1	3.37702	7.24873
Down	Common	4040411	LOC653520	3.37003	3.3492
Down	Common	2324884	C1QB	3.36713	3.27637
Down	Common	3837504	SEPW1	3.36003	5.65738
Down	Common	3395113	LOC399959	3.35809	3.33485
Down	Common	3394356	USP2	3.35761	3.33564
Down	Common	4000485	ASB11	3.35749	3.3987
Down	Common	3997780	ARSE	3.35471	3.29471
Down	Common	3202316	MOBKL2B	3.35186	2.37759
Down	Common	3469597	NUAK1	3.34788	3.40559
Down	Common	2902804	C2	3.34764	3.29623
Down	Common	2680046	ADAMTS9	3.34337	3.29298
Down	Common	2751066	PALLD	3.33945	3.60028
Down	Common	3061805	SGCE	3.33854	3.20296
Down	Common	2447324	NMNAT2	3.33816	3.523
Down	Common	2487082	ANTXR1	3.3366	3.72665
Down	Common	3002640	EGFR	3.33131	3.12564
Down	Common	3299661	SLC16A12	3.32873	3.31976
Down	Common	3631397	UACA	3.3163	3.76269
Down	Common	3592755	SEMA6D	3.30894	3.14345
Down	Common	3421762	RAB3IP	3.3061	3.67507
Down	Common	3849549	ZNF121	3.30274	6.08796
Down	Common	3577940	CLMN	3.29194	2.81286
Down	Common	2460325	C1orf198	3.2911	3.87858
Down	Common	3979912	AR	3.28816	3.63557
Down	Common	3214867	ECM2	3.2842	3.12775
Down	Common	3558745	NOVA1	3.28407	3.19709
Down	Common	2917951	FHL5	3.28327	3.21267
Down	Common	3161340	IL33	3.27868	3.19019
Down	Common	4014191	POF1B	3.27631	2.91907
Down	Common	3676279	RPL3L	3.27483	3.14815
Down	Common	3144934	GEM	3.2738	4.56719
Down	Common	3434012	HSPB8	3.27352	4.19569
Down	Common	2906591	APOBEC2	3.2688	3.06935
Down	Common	2806091	RAI14	3.26754	3.56161
Down	Common	2914070	MYO6	3.26426	3.04426
Down	Common	3348940	KCTD9	3.2613	3.48707
Down	Common	3469180	SLC41A2	3.25844	3.35189
Down	Common	3662696	CX3CL1	3.25759	2.94473
Down	Common	3150567	LOC392264	3.25755	5.16993
Down	Common	3207076	AQP7	3.25367	3.12256
Down	Common	3107548	RBM35A	3.24817	3.1122
Down	Common	4015397	TSPAN6	3.24655	4.66576
Down	Common	3695343	RRAD	3.24448	3.16116
Down	Common	2881950	SLC36A2	3.24396	3.21836
Down	Common	2748061	TRIM2	3.23729	3.61122
Down	Common	3501219	COL4A2	3.23685	2.98253
Down	Common	3600283	THSD4	3.23301	3.10777
Down	Common	2742935	HSPA4L	3.2306	4.47234
Down	Common	2847967	SEMA5A	3.22936	2.94956
Down	Common	3258477	PLCE1	3.22654	3.22592
Down	Common	2736322	PDLIM5	3.22522	2.95634
Down	Common	2615808	GPD1L	3.22325	3.98686
Down	Common	3995633	BGN	3.21759	2.99204
Down	Common	3725035	NFE2L1	3.21535	6.17054
Down	Common	3128817	ADRA1A	3.21117	3.14542
Down	Common	3294668	SYNPO2L	3.20521	3.20629
Down	Common	3073013	PODXL	3.2032	3.13137
Down	Common	3551485	EML1	3.19901	3.22791
Down	Common	3906852	C20orf142	3.19737	3.36581
Down	Common	3173974	C9orf61	3.19365	3.14334
Down	Common	3422826	GLIPR1L2	3.18968	3.2399
Down	Common	2559010	KIAA1155	3.18963	5.34973
Down	Common	3338293	TMEM16A	3.18838	2.81511
Down	Common	3310041	FGFR2	3.18145	3.00615
Down	Common	2618726	ZNF621	3.1793	5.6343
Down	Common	2590356	LOC440258	3.17879	2.08964
Down	Common	3764527	38231	3.17857	2.70317
Down	Common	2488584	SPR	3.17536	2.7012
Down	Common	3255972	LDB3	3.17515	2.93663
Down	Common	3618333	MEIS2	3.17014	2.99191
Down	Common	2590715	FRZB	3.16977	3.03712
Down	Common	2592831	LOC343981	3.16927	2.46291
Down	Common	3308241	GFRA1	3.16765	3.32227
Down	Common	3972997	LOC619208	3.16707	2.04256
Down	Common	2657665	TP73L	3.16618	3.10178
Down	Common	3575302	PTPN21	3.16451	3.20259
Down	Common	2832447	PCDHB13	3.16019	2.95201
Down	Common	2882098	SPARC	3.16003	4.6402
Down	Common	3162529	C9orf150	3.15984	3.02438
Down	Common	3549575	IFI27	3.15837	3.37378
Down	Common	3471769	TMEM116	3.15757	2.46804
Down	Common	3331355	SERPING1	3.15726	11.0331
Down	Common	3103293	RDH10	3.15438	3.67029
Down	Common	2477203	VIT	3.15432	3.07127
Down	Common	3441885	TNFRSF1A	3.15194	3.18413
Down	Common	3464747	KITLG	3.15063	3.23852
Down	Common	2956593	CRISP1	3.15039	3.16098
Down	Common	3292169	CTNNA3	3.14864	3.09179
Down	Common	3187686	GSN	3.14702	3.47267
Down	Common	2790368	SFRP2	3.14667	2.77371
Down	Common	3728097	AKAP1	3.14196	4.73965
Down	Common	3468888	GLT8D2	3.13841	2.73578
Down	Common	3280573	NEBL	3.13717	3.11098
Down	Common	3222170	TNC	3.13528	3.15353
Down	Common	3554818	CRIP2	3.13519	2.52952
Down	Common	3865635	DMPK	3.12723	2.88636
Down	Common	3418872	SLC16A7	3.12696	3.14703
Down	Common	3976341	TIMP1	3.12596	3.78958
Down	Common	3685051	USP31	3.12232	3.47645
Down	Common	2702752	RARRES1	3.12171	3.66969
Down	Common	3039399	FLJ16237	3.1188	3.02121
Down	Common	3927446	ADAMTS1	3.1164	6.29422
Down	Common	3368398	CCDC73	3.1157	2.84587
Down	Common	3290875	ANK3	3.11333	2.48582
Down	Common	3623865	SPPL2A	3.11212	2.40737
Down	Common	3074857	PTN	3.10739	3.32592
Down	Common	3338192	CCND1	3.10644	3.01082
Down	Common	2684814	VGLL3	3.10363	3.07319
Down	Common	3087167	TUSC3	3.10133	3.12955
Down	Common	3757078	KRT15	3.1012	3.0643
Down	Common	3509473	DCAMKL1	3.0982	3.16378
Down	Common	2643901	PPP2R3A	3.09446	3.82982
Down	Common	2686023	DCBLD2	3.0924	5.86261
Down	Common	3924424	COL6A2	3.09048	2.86422
Down	Common	2915828	NT5E	3.08943	2.18746
Down	Common	2678448	FAM107A	3.08806	3.65669
Down	Common	2550959	PREPL	3.08798	3.6799
Down	Common	3566383	C14orf105	3.0873	3.01688
Down	Common	3834046	AXL	3.08636	3.13282
Down	Common	3018605	SLC26A4	3.08446	2.99556
Down	Common	2755111	KLKB1	3.08398	2.86818
Down	Common	3784208	DTNA	3.07796	3.05458
Down	Common	3689260	RHPN2	3.07582	2.95257
Down	Common	3031624	TMEM176A	3.07528	2.08837
Down	Common	3349293	NCAM1	3.0723	2.59571
Down	Common	2553771	BTF3	3.06808	13.9867
Down	Common	3021723	LMOD2	3.06223	2.99834
Down	Common	3748323	SHMT1	3.06181	4.4125
Down	Common	2832392	PCDHB16	3.0616	3.62248
Down	Common	3970476	SCML1	3.05933	2.10484
Down	Common	3989632	TUBB4	3.05808	2.55521
Down	Common	2747499	LOC729830	3.05583	3.00814
Down	Common	2451693	FMOD	3.04305	2.63667
Down	Common	3133695	LOC389652	3.04219	2.92015
Down	Common	3986585	MID2	3.04103	2.02731
Down	Common	2739468	ENPEP	3.03942	3.55647
Down	Common	2569964	40422	3.03775	2.9795
Down	Common	2706414	LOC339845	3.03614	4.99091
Down	Common	3621111	ATP5H	3.03407	14.2039
Down	Common	2864237	HOMER1	3.03234	2.86857
Down	Common	3984468	SRPX2	3.02862	3.02379
Down	Common	3574207	SEL1L	3.01543	2.47318
Down	Common	3897505	JAG1	3.01456	4.1646
Down	Common	2434233	OTUD7B	3.01391	3.00489
Down	Common	4022370	GPC4	3.01215	2.92056
Down	Common	3060117	ABCB4	3.01142	2.87432
Down	Common	3748497	FLJ40244	3.01024	2.47274
Down	Common	2792127	NPY1R	3.00988	2.92294
Down	Common	3167660	DNAJB5	3.00844	2.83941
Down	Common	3308489	KIAA1598	3.00836	2.57883
Down	Common	3462816	PHLDA1	3.00799	3.1398
Down	Common	3555328	RPPH1	3.0065	3.55947
Down	Common	2352804	OLFML3	3.00498	2.71971
Down	Common	3200040	BNC2	3.00241	2.54286
Down	Common	3986168	MUM1L1	2.99982	2.71863
Down	Common	2500361	PAFAH1B1	2.99937	4.67766
Down	Common	3365330	SAA2	2.99802	2.97331
Down	Common	3383130	KCTD14	2.99076	3.13113
Down	Common	2453881	IRF6	2.99053	3.39985
Down	Common	2506478	CDC27	2.98895	2.01414
Down	Common	3952341	LOC729390	2.98686	2.80809
Down	Common	3907987	SLC13A3	2.98454	2.74613
Down	Common	2822215	PAM	2.98246	3.49314
Down	Common	3672609	RPL7A	2.98162	2.95767
Down	Common	3148871	FLJ20366	2.97836	2.67489
Down	Common	2342220	TNNI3K	2.9778	3.09905
Down	Common	2680298	MAGI1	2.97774	3.20187
Down	Common	2362469	IGSF4B	2.97612	2.88299
Down	Common	3877892	PCSK2	2.97423	2.88952
Down	Common	2679917	PRICKLE2	2.97308	2.47065
Down	Common	3587553	GREM1	2.97057	2.78825
Down	Common	2941721	ELOVL2	2.97008	2.90046
Down	Common	3364306	SOX6	2.96847	2.02614
Down	Common	3610982	DMN	2.96539	2.71422
Down	Common	3723687	MAPT	2.96079	2.99329
Down	Common	2931569	AKAP12	2.95974	2.73736
Down	Common	3747792	RASD1	2.95969	2.58731
Down	Common	3156307	PTK2	2.9586	4.35436
Down	Common	2962820	ME1	2.95843	2.93516
Down	Common	4026010	GABRE	2.95798	2.85518
Down	Common	3625434	LOC283658	2.95309	2.83333
Down	Common	2897453	ID4	2.94998	3.12886
Down	Common	3210616	PRUNE2	2.9494	2.892
Down	Common	2366798	PRRX1	2.94763	3.05065
Down	Common	3564620	NID2	2.94702	2.96452
Down	Common	3463056	CSRP2	2.94607	2.55413
Down	Common	3662201	MT1F	2.94486	5.64078
Down	Common	3444958	DUSP16	2.93849	2.05026
Down	Common	2678204	LOC642921	2.93582	2.34849
Down	Common	3752709	MYO1D	2.93461	3.99265
Down	Common	3521372	DZIP1	2.93273	2.87643
Down	Common	3209465	HSPB1	2.93014	10.5433
Down	Common	3279313	ITGA8	2.92962	2.77247
Down	Common	3762473	TOB1	2.92822	3.44699
Down	Common	2906333	DAAM2	2.92819	2.5824
Down	Common	3430868	DAO	2.92544	3.048
Down	Common	3248470	C10orf107	2.91496	2.88572
Down	Common	3403612	ZNF705A	2.9136	2.72921
Down	Common	3987166	TDGF3	2.91046	2.57469
Down	Common	2741236	USP53	2.90886	5.04505
Down	Common	2811983	RNF180	2.90607	2.81671
Down	Common	2686458	ABI3BP	2.89972	3.68248
Down	Common	3278057	CCDC3	2.89899	3.23022
Down	Common	3144433	RUNX1T1	2.89836	2.7657
Down	Common	3032001	LOC731486	2.89546	2.22315
Down	Common	3406195	C12orf60	2.89324	2.69659
Down	Common	2624565	IL17RB	2.89259	2.8394
Down	Common	3718514	UNC45B	2.89227	2.88958
Down	Common	2783886	C4orf31	2.88974	2.61461
Down	Common	3426652	SUCLG2	2.88712	2.75595
Down	Common	2534615	SCLY	2.88579	3.42911
Down	Common	3755323	PCGF2	2.88452	2.79963
Down	Common	3147926	DPYS	2.88423	2.85999
Down	Common	2597347	ACADL	2.87898	2.7896
Down	Common	2594951	ALS2	2.87842	5.21031
Down	Common	3198974	MPDZ	2.8756	4.26356
Down	Common	2746591	EDNRA	2.87399	2.70917
Down	Common	3878972	C20orf26	2.87248	2.78339
Down	Common	2855285	SEPP1	2.87115	6.40183
Down	Common	3130872	DUSP26	2.8695	3.07741
Down	Common	2886174	SLIT3	2.86915	2.63113
Down	Common	3577809	RPL15	2.86888	17.5472
Down	Common	3361971	ST5	2.86881	2.72129
Down	Common	3273578	IDI2	2.86717	2.75189
Down	Common	2839227	ODZ2	2.8669	2.84331
Down	Common	3129065	CLU	2.86623	9.71334
Down	Common	2674047	LAMB2	2.86579	7.46711
Down	Common	3813297	CYB5A	2.86417	2.97516
Down	Common	3839920	FPRL2	2.86357	2.2095
Down	Common	3133345	SLC20A2	2.86066	3.72961
Down	Common	3125571	MSR1	2.85723	2.52378
Down	Common	3214845	ASPN	2.85669	2.87625
Down	Common	3419641	SRGAP1	2.85573	3.04316
Down	Common	3365487	UEVLD	2.85562	2.43275
Down	Common	2509610	ACVR2A	2.8556	3.02677
Down	Common	3494137	LMO7	2.854	3.31882
Down	Common	4024373	CDR1	2.85329	3.03795
Down	Common	3405587	GPRC5A	2.84982	3.03139
Down	Common	2622121	DAG1	2.84964	3.49948
Down	Common	2380590	TGFB2	2.84611	2.73695
Down	Common	3927532	ADAMTS5	2.84502	2.36455
Down	Common	3326461	EHF	2.84471	2.8155
Down	Common	3290649	FAM13C1	2.84312	2.81546
Down	Common	3603199	IDH3A	2.8428	5.51308
Down	Common	2934521	SLC22A3	2.8425	2.7732
Down	Common	2455418	PTPN14	2.84105	3.63373
Down	Common	3821263	CNN1	2.83869	2.81962
Down	Common	3789947	NEDD4L	2.83316	4.22861
Down	Common	3605884	ALPK3	2.83144	2.80535
Down	Common	3867264	CA11	2.82976	2.87327
Down	Common	3824993	GDF15	2.82942	2.66071
Down	Common	3040967	RAPGEF5	2.8279	2.92143
Down	Common	2452691	SLC41A1	2.82638	4.13675
Down	Common	3847112	PTPRS	2.82512	2.69315
Down	Common	3408831	SSPN	2.82413	4.12138
Down	Common	3466499	USP44	2.82385	2.6867
Down	Common	2832315	PCDHB4	2.81618	2.7388
Down	Common	2922715	C6orf188	2.8156	2.58885
Down	Common	3165825	TEK	2.81217	3.50652
Down	Common	2409574	LOC644743	2.81155	3.29133
Down	Common	2832325	PCDHB5	2.8098	2.3507
Down	Common	3672317	LOC731067	2.80961	2.09396
Down	Common	3099566	C8orf72	2.80811	3.05641
Down	Common	3544625	C14orf58	2.80637	2.40756
Down	Common	2831591	LOC492311	2.80453	2.16581
Down	Common	3346147	TMEM133	2.80428	3.5528
Down	Common	3415109	ACVRL1	2.80147	2.53065
Down	Common	2415266	CYP2J2	2.80116	3.26975
Down	Common	3259959	C10orf62	2.80055	2.68318
Down	Common	3886453	HNF4A	2.8004	2.44824
Down	Common	3336680	RHOD	2.79374	2.19868
Down	Common	2916307	C6orf165	2.78881	2.80618
Down	Common	2633390	COL8A1	2.78843	2.39505
Down	Common	3629529	CILP	2.78773	2.67148
Down	Common	3807965	MRO	2.77803	2.72307
Down	Common	3706659	ASPA	2.77718	3.00085
Down	Common	2926323	EYA4	2.77713	2.59539
Down	Common	2872047	SEMA6A	2.77686	2.73787
Down	Common	3933039	TMPRSS2	2.77662	2.87123
Down	Common	3800380	POTE15	2.77595	2.76654
Down	Common	4019317	RP13-347D8,3	2.77287	2.76637
Down	Common	3697683	ZNF19	2.76646	2.95145
Down	Common	2832297	PCDHB2	2.7657	2.76017
Down	Common	2640263	ROPN1B	2.76077	2.68275
Down	Common	3306984	GPAM	2.75639	3.42186
Down	Common	3233605	PFKFB3	2.75516	2.14831
Down	Common	2708855	LIPH	2.75473	2.70751
Down	Common	3722195	AOC3	2.75147	2.25598
Down	Common	2363042	PEA15	2.74999	3.62994
Down	Common	3166477	ACO1	2.74862	5.96989
Down	Common	3958955	LOC441996	2.74808	2.88639
Down	Common	3987996	PLS3	2.74681	7.85184
Down	Common	3324453	BBOX1	2.7417	2.76251
Down	Common	2793401	MFAP3L	2.74008	2.12508
Down	Common	3987228	PAK3	2.73833	2.7438
Down	Common	3513034	OR7E156P	2.73685	2.69829
Down	Common	3432090	ALDH2	2.736	4.49669
Down	Common	3339406	FOLR1	2.73446	2.67418
Down	Common	3007960	CLDN4	2.73373	2.64987
Down	Common	3508898	STARD13	2.72932	3.06387
Down	Common	3916527	JAM2	2.72885	4.00139
Down	Common	2696113	SLCO2A1	2.72815	2.58291
Down	Common	2321182	PDPN	2.72734	3.21287
Down	Common	3117384	KHDRBS3	2.72089	3.05941
Down	Common	3422144	LGR5	2.71912	2.71282
Down	Common	2647015	AGTR1	2.71812	2.83102
Down	Common	3288803	OGDHL	2.71774	2.65865
Down	Common	2769947	CLOCK	2.71305	2.8371
Down	Common	2507896	HNMT	2.7078	2.49602
Down	Common	2519577	COL3A1	2.70681	2.63876
Down	Common	3518086	TBC1D4	2.70271	2.57702
Down	Common	2672966	MAP4	2.70084	4.20294
Down	Common	3580498	CDC42BPB	2.69978	3.15026
Down	Common	4009604	WNK3	2.69974	2.74815
Down	Common	3461496	BEST3	2.69717	2.69269
Down	Common	2644565	MRAS	2.69697	2.54502
Down	Common	3469248	ALDH1L2	2.69498	2.6988
Down	Common	3473727	WSB2	2.69365	2.20857
Down	Common	2374126	NR5A2	2.6885	2.5985
Down	Common	3393720	EVA1	2.68834	3.72166
Down	Common	2386701	LOC343508	2.68441	3.77353
Down	Common	3573870	DIO2	2.68426	2.77784
Down	Common	2725527	LOC152573	2.68296	2.43587
Down	Common	3450775	KIF21A	2.68133	2.93222
Down	Common	3046739	AMPH	2.68085	2.44461
Down	Common	3108526	MATN2	2.67966	2.71793
Down	Common	3393479	FXYD6	2.67723	3.21721
Down	Common	2635641	PVRL3	2.67643	2.57897
Down	Common	2502842	TMEM37	2.67591	2.17527
Down	Common	2857416	IL6ST	2.67507	2.47423
Down	Common	2974935	SLC2A12	2.67213	3.01119
Down	Common	3846812	KIAA1881	2.67162	2.34221
Down	Common	2850071	RPS26L	2.67084	2.67543
Down	Common	2693409	ALDH1L1	2.67017	2.57667
Down	Common	2392654	TNFRSF14	2.67007	2.57157
Down	Common	2320619	MFN2	2.66741	2.70651
Down	Common	3063406	CYP3A5	2.66538	2.61058
Down	Common	3497586	MBNL2	2.66499	2.53766
Down	Common	3472755	TBX3	2.66473	2.53948
Down	Common	3041563	ABCE1	2.66447	6.04176
Down	Common	3870533	TMC4	2.66164	2.30611
Down	Common	3611625	ALDH1A3	2.66097	2.18299
Down	Common	3561110	GARNL1	2.66081	2.84214
Down	Common	2373488	CFHR4	2.65746	2.73465
Down	Common	2319661	KIF1B	2.6562	2.75458
Down	Common	2821761	RGMB	2.65354	2.07836
Down	Common	3615546	LOC648494	2.65247	2.90462
Down	Common	2908371	TMEM63B	2.65201	4.65596
Down	Common	2817576	THBS4	2.65096	2.37714
Down	Common	2815488	RGNEF	2.64999	2.57925
Down	Common	2514216	NOSTRIN	2.64896	2.83113
Down	Common	3039177	ETV1	2.64455	2.56904
Down	Common	2617786	ACVR2B	2.64385	2.8399
Down	Common	3013565	DYNC1I1	2.64345	2.84514
Down	Common	3288518	C10orf72	2.64254	2.41538
Down	Common	3959203	RBM9	2.63936	3.57841
Down	Common	3580876	PPP1R13B	2.63919	2.14232
Down	Common	3473480	FBXO21	2.63869	2.7176
Down	Common	2973232	C6orf174	2.63464	2.52437
Down	Common	3127610	PEBP4	2.63258	2.60975
Down	Common	3959918	TST	2.63181	3.13862
Down	Common	3571727	ALDH6A1	2.63134	8.45078
Down	Common	3294576	USP54	2.63104	4.80144
Down	Common	2729929	UGT2B11	2.63035	2.62058
Down	Common	3447348	SOX5	2.62635	2.56028
Down	Common	2672774	TMEM103	2.624	2.36585
Down	Common	2985781	THBS2	2.62127	2.49827
Down	Common	3261923	AS3MT	2.62078	2.41142
Down	Common	3580769	CKB	2.61824	3.97523
Down	Common	2970897	FRK	2.61776	2.60123
Down	Common	3677913	ADCY9	2.61749	2.5309
Down	Common	3962578	A4GALT	2.61701	2.79104
Down	Common	3802396	AQP4	2.61673	2.51763
Down	Common	3607332	AGC1	2.61065	2.23685
Down	Common	3874947	LOC149832	2.60972	2.24059
Down	Common	3853108	NOTCH3	2.60843	2.5915
Down	Common	3600212	LRRC49	2.60768	2.93763
Down	Common	3057520	TMPIT	2.59979	2.04344
Down	Common	3975935	RGN	2.59915	2.56587
Down	Common	2692447	MYLK	2.59845	2.56999
Down	Common	3247712	ZCD1	2.59492	3.40183
Down	Common	2720584	SLIT2	2.59251	2.5899
Down	Common	2719440	C1QTNF7	2.59248	2.52233
Down	Common	3256192	C10orf116	2.59203	2.53798
Down	Common	3911217	TMEPAI	2.59152	2.22389
Down	Common	3190796	PHYHD1	2.58813	3.18341
Down	Common	3631498	LARP6	2.58534	2.88693
Down	Common	3997825	MXRA5	2.5843	2.45367
Down	Common	3638204	MFGE8	2.58412	7.34392
Down	Common	2487696	PCYOX1	2.58174	3.46388
Down	Common	3086809	KIAA1456	2.5807	2.63706
Down	Common	3378228	B3GNT1	2.57928	2.95195
Down	Common	3226844	CRAT	2.57926	3.52228
Down	Common	2336302	ZFYVE9	2.578	2.94518
Down	Common	3626312	ALDH1A2	2.57775	2.37169
Down	Common	3659414	MOCS1	2.57762	2.59417
Down	Common	3745161	MYH8	2.57757	2.73109
Down	Common	3361381	CYB5R2	2.57576	2.46596
Down	Common	2328273	SERINC2	2.57402	2.14648
Down	Common	2525732	KIAA1843	2.57334	2.36651
Down	Common	3759335	GJA7	2.5727	2.6061
Down	Common	2525533	MAP2	2.56902	2.54793
Down	Common	2476510	LTBP1	2.56874	3.51129
Down	Common	3358950	CTSD	2.56741	2.13157
Down	Common	3381150	PDE2A	2.56358	2.36579
Down	Common	3219788	EPB41L4B	2.56199	2.48579
Down	Common	3816778	GNA11	2.55871	2.36137
Down	Common	3688254	PRSS8	2.55821	2.51223
Down	Common	2593796	RFTN2	2.55758	2.41093
Down	Common	2348992	VCAM1	2.55663	2.40754
Down	Common	3867842	SLC17A7	2.55248	2.54199
Down	Common	3415744	IGFBP6	2.55028	2.85523
Down	Common	3204073	FANCG	2.54979	2.44055
Down	Common	3921933	BACE2	2.54704	2.19897
Down	Common	3095002	ADAM9	2.54529	4.65755
Down	Common	3907524	PLTP	2.54378	5.22828
Down	Common	4034143	TTTY13	2.54106	2.14419
Down	Common	3812074	C18orf4	2.54049	2.74103
Down	Common	2800711	ADCY2	2.54011	2.33027
Down	Common	3216748	LOC643694	2.53752	2.50316
Down	Common	3996721	FUNDC2	2.53569	3.01456
Down	Common	3998247	NLGN4X	2.52998	2.45893
Down	Common	2358136	C1orf51	2.52958	2.62352
Down	Common	2602403	SLC19A3	2.52794	2.5573
Down	Common	3703885	LAT1-3TM	2.52722	2.74448
Down	Common	3268588	ACADSB	2.5151	2.91156
Down	Common	2876897	SPOCK1	2.51475	2.4026
Down	Common	3067478	NRCAM	2.51335	2.41158
Down	Common	2832459	PCDHB14	2.51308	2.61898
Down	Common	3162486	TYRP1	2.51297	2.47076
Down	Common	2779527	DDIT4L	2.51296	2.57298
Down	Common	3594608	UNC13C	2.5111	2.51066
Down	Common	3601229	CD276	2.5103	2.32003
Down	Common	2738664	MGC26963	2.51019	2.45315
Down	Common	4006504	CXorf36	2.50878	2.59109
Down	Common	3172149	ANKRD18A	2.50874	2.50754
Down	Common	3523499	FGF14	2.50795	2.46125
Down	Common	3218528	ABCA1	2.50611	2.47315
Down	Common	2614369	RARB	2.50541	2.38608
Down	Common	3408733	RASSF8	2.50482	4.7349
Down	Common	2336585	SCP2	2.49971	3.70374
Down	Common	2333318	PTPRF	2.49848	2.62065
Down	Common	3915936	NCAM2	2.49726	2.4905
Down	Common	2751385	CLCN3	2.49156	2.4649
Down	Common	3763390	TMEM100	2.49137	2.4587
Down	Common	3977299	CLCN5	2.48852	2.52894
Down	Common	2996246	FKBP9	2.48838	4.40859
Down	Common	3541986	GALNTL1	2.48776	2.44984
Down	Common	2496382	NPAS2	2.48537	2.38894
Down	Common	2511153	KCNJ3	2.4851	2.36864
Down	Common	3745287	MYH1	2.48426	2.51021
Down	Common	3726154	ITGA3	2.48256	2.81853
Down	Common	3835777	BCAM	2.48035	2.53631
Down	Common	3878836	RIN2	2.47895	2.35055
Down	Common	3017030	LRRC17	2.47874	2.56332
Down	Common	3396770	CDON	2.47777	2.36318
Down	Common	3189714	GARNL3	2.4765	2.42757
Down	Common	2514658	ZNF650	2.47411	2.73165
Down	Common	3502437	F10	2.47249	2.66868
Down	Common	2455933	ESRRG	2.47124	2.36887
Down	Common	2621032	PTHR1	2.47078	2.39575
Down	Common	3629243	RBPMS2	2.4678	2.95813
Down	Common	2657981	CCDC50	2.46583	2.5851
Down	Common	2972411	TRDN	2.46494	2.46104
Down	Common	2853426	RANBP3L	2.46352	2.42942
Down	Common	3697434	HYDIN	2.46336	2.54844
Down	Common	2367050	FMO1	2.46139	2.46728
Down	Common	3177111	NTRK2	2.4607	2.34684
Down	Common	2728938	LPHN3	2.46017	2.45721
Down	Common	3250373	TSPAN15	2.45983	2.4002
Down	Common	3197014	GLIS3	2.45975	2.59674
Down	Common	2626097	ABHD6	2.45872	2.43735
Down	Common	3571944	LTBP2	2.45129	2.22624
Down	Common	3954887	LOC646106	2.44989	3.17189
Down	Common	4053812	FLJ39378	2.44775	2.20326
Down	Common	7385505	FTHL2	2.44707	2.46195
Down	Common	3795733	COLEC12	2.44591	2.55197
Down	Common	2519480	GULP1	2.44571	2.43125
Down	Common	3928415	CLDN8	2.44491	2.34577
Down	Common	2633671	LOC348801	2.44467	3.02964
Down	Common	3360800	PRKCDBP	2.44154	2.10838
Down	Common	3549517	OTUB2	2.43935	2.2345
Down	Common	3883690	EPB41L1	2.4386	2.56668
Down	Common	2934682	PLGLB2	2.43829	2.41836
Down	Common	3777470	PTPRM	2.43784	5.51252
Down	Common	3859668	LGI4	2.43736	2.29955
Down	Common	3197231	C9orf68	2.43586	2.24658
Down	Common	3235255	ECHDC3	2.4358	2.912
Down	Common	3378183	CD248	2.43533	2.35952
Down	Common	3986261	RNF128	2.4334	2.56126
Down	Common	2559241	EXOC6B	2.43335	3.31431
Down	Common	3835935	CLPTM1	2.43303	2.201
Down	Common	2773719	CDKL2	2.4329	2.26239
Down	Common	3407849	C12orf39	2.43265	2.41803
Down	Common	3104013	ZFHX4	2.42804	2.42232
Down	Common	2924492	HEY2	2.42573	2.50732
Down	Common	3276337	ITIH5	2.42376	2.30077
Down	Common	3758148	CCDC56	2.4231	4.09
Down	Common	2640993	KLHDC6	2.4227	2.28732
Down	Common	3651294	FLJ20581	2.41814	2.4856
Down	Common	3770512	C17orf28	2.41718	2.0871
Down	Common	3178679	GADD45G	2.416	3.03632
Down	Common	3722535	ARL4D	2.41491	2.36848
Down	Common	3875179	CHGB	2.41473	2.36813
Down	Common	3818515	TRIP10	2.41316	4.08304
Down	Common	2870964	EPB41L4A	2.41316	2.09362
Down	Common	2958670	RAB23	2.41232	3.19663
Down	Common	2597552	ERBB4	2.41181	2.35223
Down	Common	3236505	OLAH	2.40738	2.47011
Down	Common	2692319	ADCY5	2.40729	2.0911
Down	Common	2545953	IFT172	2.40629	2.20578
Down	Common	2783596	PDE5A	2.40503	2.20108
Down	Common	3286094	DUXAP3	2.40019	2.78199
Down	Common	3762198	COL1A1	2.39894	2.27005
Down	Common	3070309	CADPS2	2.39885	2.41875
Down	Common	2523540	NBEAL1	2.39765	2.69508
Down	Common	3336043	KLC2	2.39711	2.29262
Down	Common	3482572	WASF3	2.38981	2.63642
Down	Common	2590582	PDE1A	2.38612	2.3841
Down	Common	3936167	CECR2	2.38601	2.40291
Down	Common	2381264	MOSC2	2.38546	2.40527
Down	Common	3300242	CPEB3	2.38518	2.06592
Down	Common	3967689	STS	2.38244	2.0209
Down	Common	3768535	FAM20A	2.38202	2.23588
Down	Common	2927604	KIAA1244	2.38083	2.38963
Down	Common	2999948	OGDH	2.38078	3.11464
Down	Common	3848540	CD209	2.37967	2.10825
Down	Common	3930235	DSCR1	2.37743	2.77727
Down	Common	2321942	DDI2	2.37718	3.13777
Down	Common	2371139	LAMC2	2.37379	2.28342
Down	Common	3346766	DYNC2H1	2.37356	2.87964
Down	Common	3650762	TMC7	2.37177	2.28259
Down	Common	3526544	DCUN1D2	2.37064	2.239
Down	Common	3542275	SMOC1	2.37031	2.18719
Down	Common	3142362	PMP2	2.36883	2.3341
Down	Common	3184710	MUSK	2.36843	2.38216
Down	Common	2781387	AGXT2L1	2.36841	2.3504
Down	Common	3348608	SNF1LK2	2.36082	3.3421
Down	Common	2381249	C1orf115	2.35969	2.2397
Down	Common	3988987	NDUFA1	2.35925	7.50951
Down	Common	3545311	KIAA1737	2.35613	2.93453
Down	Common	3341321	TOMM20	2.35509	5.42199
Down	Common	2809399	FST	2.35423	2.32156
Down	Common	3425134	TMTC3	2.35243	3.21323
Down	Common	3784783	MOCOS	2.35055	2.39399
Down	Common	3749908	C17orf51	2.35045	2.01818
Down	Common	2816681	PDE8B	2.34849	2.27145
Down	Common	2319135	CA6	2.3457	4.66973
Down	Common	2515783	RAPGEF4	2.3452	2.45843
Down	Common	3513752	CAB39L	2.34338	3.28318
Down	Common	3774535	DCXR	2.34244	2.79499
Down	Common	2451493	CYB5R1	2.34137	3.72952
Down	Common	2854445	DAB2	2.34133	3.71099
Down	Common	3070507	RNF148	2.33772	2.38602
Down	Common	3861557	LGALS4	2.33462	2.28609
Down	Common	3600621	SENP8	2.33386	3.80754
Down	Common	3710823	MYOCD	2.33277	2.28409
Down	Common	2762088	LDB2	2.33229	2.34973
Down	Common	2334932	CYP4B1	2.33026	2.16735
Down	Common	3181642	COL15A1	2.32941	2.26814
Down	Common	3257750	HECTD2	2.32494	2.74053
Down	Common	3753966	CCL14	2.3245	2.16765
Down	Common	2679406	CADPS	2.32381	2.29695
Down	Common	3075778	HIPK2	2.32154	2.52116
Down	Common	2477073	CRIM1	2.32127	4.21894
Down	Common	3787855	LIPG	2.32035	2.24297
Down	Common	2683763	ROBO1	2.31725	3.56374
Down	Common	2405152	SYNC1	2.31693	2.437
Down	Common	3219682	CTNNAL1	2.31516	2.56059
Down	Common	3008266	GTF2IRD1	2.31354	2.61429
Down	Common	3126191	PSD3	2.31322	2.63227
Down	Common	7385641	CLSTN2	2.31244	2.48047
Down	Common	2339872	ROR1	2.31173	2.38062
Down	Common	3980035	YIPF6	2.311	2.37744
Down	Common	2344888	CYR61	2.30984	2.45701
Down	Common	2617041	GOLGA4	2.30871	3.05297
Down	Common	2609347	LMCD1	2.30773	2.13381
Down	Common	3589141	SPRED1	2.30771	3.40677
Down	Common	2676854	CHDH	2.30737	2.28835
Down	Common	3535515	FRMD6	2.30628	3.35566
Down	Common	3966891	XG	2.30622	2.17623
Down	Common	2965206	EPHA7	2.30568	2.29444
Down	Common	3369442	DKFZP586H2123	2.30542	2.33653
Down	Common	3597125	TLN2	2.30531	2.70592
Down	Common	3154317	NDRG1	2.30529	2.05749
Down	Common	2914693	SH3BGRL2	2.30442	2.1976
Down	Common	2726910	SPATA18	2.30311	2.33009
Down	Common	3734355	GPRC5C	2.30306	2.04761
Down	Common	3948953	PPARA	2.30228	2.69712
Down	Common	3012019	CLDN12	2.3012	2.5845
Down	Common	3952762	CLDN5	2.30078	2.11987
Down	Common	3649714	C16orf45	2.29914	4.22881
Down	Common	3137901	TTPA	2.29754	2.30016
Down	Common	3265565	ATRNL1	2.29725	2.28884
Down	Common	3694657	CDH11	2.29701	2.26317
Down	Common	4049429	PDGFA	2.29685	2.31311
Down	Common	3655687	PRRT2	2.29675	2.29589
Down	Common	2642887	CCRL1	2.29519	2.10297
Down	Common	3597338	TPM1	2.29483	3.0726
Down	Common	2685288	LOC648124	2.29392	2.38361
Down	Common	3923426	AGPAT3	2.293	2.41629
Down	Common	3210497	KIAA0367	2.28658	2.35167
Down	Common	2648991	KCNAB1	2.28621	2.30057
Down	Common	3714068	ALDH3A2	2.28538	3.14579
Down	Common	3977347	CCNB3	2.28515	2.37115
Down	Common	3312422	CLRN3	2.2841	2.20072
Down	Common	2645448	ZBTB38	2.28368	2.21408
Down	Common	3396249	FLJ25530	2.28237	2.19999
Down	Common	2901970	DDR1	2.28033	2.21363
Down	Common	3486096	FREM2	2.27834	2.22315
Down	Common	3890333	TFAP2C	2.27695	2.06486
Down	Common	3362191	SCUBE2	2.27615	2.26707
Down	Common	3334125	COX8A	2.27607	3.00108
Down	Common	3428225	NR1H4	2.27453	2.24465
Down	Common	3524570	EFNB2	2.2738	2.45973
Down	Common	3161375	SELT	2.27134	2.74502
Down	Common	3847873	SLC25A23	2.27074	2.36744
Down	Common	3493121	KIAA0802	2.2691	2.42219
Down	Common	3550234	C14orf132	2.26871	2.14747
Down	Common	3040465	MGC42090	2.26843	2.71538
Down	Common	3260895	SEMA4G	2.26817	2.08066
Down	Common	3287672	RP11-98I6,3	2.26735	2.50431
Down	Common	3214825	OMD	2.26448	2.45715
Down	Common	3092109	RPL17	2.26372	7.38362
Down	Common	2991860	ITGB8	2.26309	3.76507
Down	Common	3540839	MGC88374	2.26256	2.26352
Down	Common	3396593	FEZ1	2.26234	2.17082
Down	Common	3475587	RSN	2.26214	2.2149
Down	Common	3147173	NCALD	2.26202	2.00106
Down	Common	3457891	GLS2	2.2606	2.20738
Down	Common	3246828	RP11-564C4,1	2.25745	2.33549
Down	Common	3444820	LRP6	2.25589	3.78398
Down	Common	3087703	PDGFRL	2.25459	2.40857
Down	Common	3721124	TMEM99	2.25344	2.13917
Down	Common	3376490	HRASLS5	2.25104	2.19484
Down	Common	3990460	XPNPEP2	2.24898	2.07537
Down	Common	2658595	HES1	2.24719	2.70348
Down	Common	2478050	LOC729967	2.24618	2.25521
Down	Common	3830051	SCN1B	2.24288	2.19151
Down	Common	2591643	COL5A2	2.24287	2.0647
Down	Common	3696226	RBM35B	2.24233	2.1121
Down	Common	3015682	PCOLCE	2.24062	2.21697
Down	Common	2836242	GRIA1	2.2404	2.23197
Down	Common	3445723	ART4	2.23887	2.10301
Down	Common	2428119	KCND3	2.23728	2.2626
Down	Common	2958325	DST	2.23677	5.08094
Down	Common	2734270	CDS1	2.23633	2.17414
Down	Common	2832499	PCDHB15	2.23611	2.52373
Down	Common	3298924	MMRN2	2.23137	2.21947
Down	Common	3912079	SYCP2	2.23046	2.15533
Down	Common	3572517	TGFB3	2.22928	2.42845
Down	Common	3559192	PRKD1	2.22922	2.72965
Down	Common	3649983	NOMO3	2.22921	3.36775
Down	Common	3339311	LRRC51	2.22857	2.66958
Down	Common	3169331	ALDH1B1	2.22489	4.14267
Down	Common	3830065	HPN	2.22347	2.03079
Down	Common	3867965	RRAS	2.22265	2.20257
Down	Common	3446845	GYS2	2.22216	2.15262
Down	Common	2513554	TAIP-2	2.21976	2.39106
Down	Common	3851776	PRDX2	2.21874	3.26498
Down	Common	2732068	SHROOM3	2.21788	2.12246
Down	Common	3506048	ANKRD36	2.21755	2.84872
Down	Common	2926447	TCF21	2.21652	2.29955
Down	Common	2391465	MXRA8	2.21637	2.08676
Down	Common	3351564	PHLDB1	2.21547	2.3914
Down	Common	4045643	S100A16	2.21342	2.46465
Down	Common	3481410	TNFRSF19	2.21304	2.18948
Down	Common	3225952	FAM129B	2.21002	2.46919
Down	Common	2898934	SCGN	2.20966	2.03154
Down	Common	3533485	MIA2	2.20754	2.17581
Down	Common	3638546	PLIN	2.20667	2.12947
Down	Common	2449391	KCNT2	2.20557	2.10414
Down	Common	3391816	USP28	2.20546	2.04275
Down	Common	2879105	SPRY4	2.20494	2.09177
Down	Common	2336497	ZYG11B	2.20478	2.78772
Down	Common	3229478	GLT6D1	2.20262	2.03437
Down	Common	2833924	SH3RF2	2.20079	2.04323
Down	Common	2524301	NRP2	2.19906	2.28483
Down	Common	2690979	COX17	2.1957	3.3663
Down	Common	2632225	EPHA3	2.19556	2.09081
Down	Common	2584712	GRB14	2.19477	2.14207
Down	Common	3649052	MKL2	2.19294	3.33519
Down	Common	7385511	C1D	2.19148	2.00988
Down	Common	2884845	GABRB2	2.18895	2.17878
Down	Common	2358591	ANXA9	2.1871	2.05717
Down	Common	2348437	SNX7	2.18505	2.08855
Down	Common	3527807	C14orf8	2.18435	2.08795
Down	Common	3140037	EYA1	2.1815	2.37481
Down	Common	2828520	SLC22A5	2.17996	2.62262
Down	Common	4037778	DMBT1	2.17876	2.12305
Down	Common	2716953	WFS1	2.17872	2.03731
Down	Common	2562729	REEP1	2.1783	2.09876
Down	Common	2562233	RETSAT	2.17688	3.13861
Down	Common	2522094	DNAPTP6	2.17658	5.62971
Down	Common	3105777	WWP1	2.17568	2.47848
Down	Common	3400730	CACNA1C	2.17538	2.19008
Down	Common	3722642	LOC284067	2.17454	2.13533
Down	Common	3406880	PIK3C2G	2.17405	2.2323
Down	Common	3267314	BAG3	2.17377	3.76695
Down	Common	3319073	SYT9	2.17359	2.09891
Down	Common	3429406	HCFC2	2.17303	2.77046
Down	Common	3038664	THSD7A	2.17265	2.28324
Down	Common	2725061	DKFZP686A01247	2.17061	2.84483
Down	Common	3348773	C11orf52	2.16964	2.15277
Down	Common	3057153	POM121	2.16959	2.90237
Down	Common	3933923	CBS	2.16887	2.10758
Down	Common	3741528	TAX1BP3	2.16817	2.41752
Down	Common	2827057	GRAMD3	2.16687	2.9367
Down	Common	3401325	TSPAN9	2.16451	2.17219
Down	Common	3496637	GPC6	2.16433	3.16579
Down	Common	2705748	AADACL1	2.16371	2.67047
Down	Common	3332325	MS4A6E	2.1637	2.08421
Down	Common	2524602	KIAA1571	2.16223	2.43768
Down	Common	2832423	PCDHB10	2.15914	2.14916
Down	Common	3968664	HCCS	2.15819	2.14542
Down	Common	3736636	C1QTNF1	2.15596	2.43131
Down	Common	3132016	FGFR1	2.15495	2.404
Down	Common	2443335	SLC19A2	2.15217	4.70379
Down	Common	2912416	BAI3	2.15167	2.14638
Down	Common	3638699	AP3S2	2.15095	2.40348
Down	Common	3850960	ELAVL3	2.15036	2.13451
Down	Common	3470657	SVOP	2.14982	2.04766
Down	Common	3283240	KIAA1462	2.14396	2.44507
Down	Common	3552290	SNORD114-3	2.14296	2.74251
Down	Common	3677752	TRAP1	2.13964	3.9463
Down	Common	3811949	CDH19	2.13921	2.04148
Down	Common	2328320	HCRTR1	2.13484	2.01863
Down	Common	2796911	CCDC110	2.13443	2.16712
Down	Common	4001654	GPR64	2.13213	2.18557
Down	Common	3984633	TMEM35	2.13167	2.25462
Down	Common	3185522	SLC31A1	2.13065	2.40585
Down	Common	3323556	NELL1	2.13059	2.0512
Down	Common	3638871	GABARAPL3	2.12826	2.21193
Down	Common	3852133	CACNA1A	2.12792	2.09305
Down	Common	2898732	NUP50	2.12606	2.83413
Down	Common	3619116	GPR176	2.12484	2.01717
Down	Common	2753732	WWC2	2.1242	2.87995
Down	Common	2782694	ARSJ	2.1211	2.10849
Down	Common	4055482	COL4A5	2.11991	2.28608
Down	Common	2500102	LOC402100	2.1197	2.19178
Down	Common	2510713	FMNL2	2.11915	2.32687
Down	Common	2913123	RIMS1	2.11817	2.1128
Down	Common	3021377	PTPRZ1	2.11696	2.12525
Down	Common	2750753	TLL1	2.11612	2.05561
Down	Common	2742093	BBS12	2.11572	2.20346
Down	Common	3991889	FAM127A	2.11399	4.59042
Down	Common	2616596	ARPP-21	2.11324	2.05651
Down	Common	3288116	CTSLL3	2.11289	2.03242
Down	Common	2960399	C6orf155	2.11279	2.17542
Down	Common	2984655	RPS6KA2	2.11027	2.032
Down	Common	3768969	ABCA5	2.1102	2.54485
Down	Common	3981959	SLC16A2	2.10751	3.21097
Down	Common	3560673	CFL2	2.10609	5.80367
Down	Common	2371873	HMCN1	2.10355	2.08389
Down	Common	2459173	PRO2012	2.10276	2.82198
Down	Common	2474071	MAPRE3	2.10243	2.22993
Down	Common	4021149	SMARCA1	2.10026	6.14156
Down	Common	2325593	CLIC4	2.10016	6.38089
Down	Common	3815538	GPX4	2.09919	3.75253
Down	Common	3705412	LOC400566	2.09788	2.58863
Down	Common	3468743	NT5DC3	2.09407	2.06253
Down	Common	2449619	ZBTB41	2.09151	2.94178
Down	Common	2523478	ALS2CR16	2.08992	2.62906
Down	Common	3662723	COQ9	2.08929	3.70884
Down	Common	3866845	PLA2G4C	2.0879	2.14864
Down	Common	3101514	TRIM55	2.0869	2.03801
Down	Common	3942259	HORMAD2	2.08677	2.0603
Down	Common	3240452	BAMBI	2.0845	2.56419
Down	Common	3591539	LOC730273	2.08285	2.06353
Down	Common	3764399	RNF43	2.08158	2.28441
Down	Common	3962000	PMM1	2.07924	2.0597
Down	Common	2786657	SETD7	2.07712	3.71242
Down	Common	3310953	CPXM2	2.07548	2.1897
Down	Common	3200648	ADFP	2.0752	2.95192
Down	Common	2502882	MGC33657	2.07342	2.07483
Down	Common	2933331	SNX9	2.07275	2.51589
Down	Common	3942472	TCN2	2.07271	3.64387
Down	Common	3168262	LOC158376	2.06939	2.0035
Down	Common	3424076	PTPRQ	2.06861	2.06782
Down	Common	3625440	PYGO1	2.06692	2.2818
Down	Common	2680506	LOC151877	2.06593	2.073
Down	Common	3412568	TMEM16F	2.06361	2.32911
Down	Common	3289189	ASAH2	2.06311	2.22283
Down	Common	3746809	CDRT1	2.06303	2.06309
Down	Common	3265175	TDRD1	2.06248	2.05614
Down	Common	3449760	MGC24039	2.06231	3.31821
Down	Common	3148387	ABRA	2.0612	2.12833
Down	Common	3316344	CD151	2.05743	3.57162
Down	Common	4048814	LOC641708	2.05531	2.61626
Down	Common	3979762	HEPH	2.05397	2.1895
Down	Common	2955673	ENPP5	2.05373	2.27453
Down	Common	3683702	LOC646805	2.05293	2.11453
Down	Common	3395464	ASAM	2.05146	2.04481
Down	Common	3185205	HSDL2	2.05093	2.3601
Down	Common	3721956	TUBG2	2.04945	3.11957
Down	Common	2616204	FBXL2	2.04942	2.11602
Down	Common	2776670	MAPK10	2.04853	2.11602
Down	Common	3378159	YIF1A	2.04853	3.03541
Down	Common	3407793	FLJ22028	2.04637	2.42048
Down	Common	3890913	VAPB	2.04308	2.0031
Down	Common	2468811	DDEF2	2.04044	2.75709
Down	Common	4014940	LOC643486	2.03903	2.09296
Down	Common	2523213	BMPR2	2.03894	3.75363
Down	Common	2516879	HOXD8	2.03886	2.04224
Down	Common	2871241	MCC	2.03876	2.11299
Down	Common	2709631	MASP1	2.03652	2.03177
Down	Common	3816919	NFIC	2.03565	2.00131
Down	Common	3468009	ARL1	2.03394	4.06379
Down	Common	3371964	PACSIN3	2.03285	2.16985
Down	Common	3784840	FHOD3	2.03276	2.05182
Down	Common	3289412	LOC642413	2.03127	2.08237
Down	Common	3695157	CMTM4	2.02568	2.40343
Down	Common	2949622	CREBL1	2.02477	2.09426
Down	Common	3715512	TNFAIP1	2.02437	3.1942
Down	Common	3283920	ARHGAP12	2.02403	2.05651
Down	Common	2443476	SELE	2.02371	2.06833
Down	Common	3536434	SAMD4A	2.01919	2.61474
Down	Common	3294159	P4HA1	2.01919	3.47036
Down	Common	3242353	CREM	2.01467	2.7046
Down	Common	3552847	DYNC1H1	2.01411	3.07907
Down	Common	2558045	GFPT1	2.01237	3.40098
Down	Common	2766419	RPL9	2.00996	11.4304
Down	Common	3658980	GPT2	2.00989	2.89762
Down	Common	3998632	PNPLA4	2.00669	2.61408
Down	Common	3303165	DNMBP	2.00536	2.66548
Down	Common	3570475	SYNJ2BP	2.00442	3.39608
Down	Common	3167731	UNC13B	2.00434	2.82572
Down	Common	2832533	PCDHGC5	2.00335	2.27144
Down	Common	2418570	SLC44A5	2.00205	2.17899
