# Supplementary material for: Expression Map of the Human Exome in CD34+ Cells and Blood Cells: Increased Alternative Splicing in Cell Motility and Immune Response Genes
Source: PLoS One. 2010 Feb 1;5(2):e8990. doi: 10.1371/journal.pone.0008990 (PMC2813875; doi:10.1371/journal.pone.0008990)
Supplement: Table S3 — Exon-level analysis. 849 transcripts undergoing splicing between hematopoietic cells and solid tissues (“hematopoietic AS”), ordered by global splicing pattern. (0.18 MB XLS) [file pone.0008990.s005.xls]

## Sheet: Feuil1
Probe Set ID	Transcript Cluster ID	Gene symbol	Link to Amazonia Exon!
2941833	2941784	NEDD9	2941784	http://amazonia.transcriptome.eu/exon.php?page=display&transcript=2941784
2390191	2390180	TRIM58	2390180	http://amazonia.transcriptome.eu/exon.php?page=display&transcript=2390180
3233013	3232979	AKR1C1	3232979	http://amazonia.transcriptome.eu/exon.php?page=display&transcript=3232979
3668877	3668834	ZNRF1	3668834	http://amazonia.transcriptome.eu/exon.php?page=display&transcript=3668834
3734435	3734413	RAB37	3734413	http://amazonia.transcriptome.eu/exon.php?page=display&transcript=3734413
3850270	3850261		3850261	http://amazonia.transcriptome.eu/exon.php?page=display&transcript=3850261
2508634	2508611	ARHGAP15	2508611	http://amazonia.transcriptome.eu/exon.php?page=display&transcript=2508611
2773395	2773387	CXCL3	2773387	http://amazonia.transcriptome.eu/exon.php?page=display&transcript=2773387
3125258	3125116	DLC1	3125116	http://amazonia.transcriptome.eu/exon.php?page=display&transcript=3125116
3280005	3279982	PTPLA	3279982	http://amazonia.transcriptome.eu/exon.php?page=display&transcript=3279982
2714685	2714672	MAEA	2714672	http://amazonia.transcriptome.eu/exon.php?page=display&transcript=2714672
2649937	2649824		2649824	http://amazonia.transcriptome.eu/exon.php?page=display&transcript=2649824
2787556	2787459	INPP4B	2787459	http://amazonia.transcriptome.eu/exon.php?page=display&transcript=2787459
3008175	3008164	LAT2	3008164	http://amazonia.transcriptome.eu/exon.php?page=display&transcript=3008164
2844500	2844479	SQSTM1	2844479	http://amazonia.transcriptome.eu/exon.php?page=display&transcript=2844479
2642361	2642325		2642325	http://amazonia.transcriptome.eu/exon.php?page=display&transcript=2642325
2881401	2881370	CD74	2881370	http://amazonia.transcriptome.eu/exon.php?page=display&transcript=2881370
2477160	2477073	CRIM1	2477073	http://amazonia.transcriptome.eu/exon.php?page=display&transcript=2477073
3355734	3355733		3355733	http://amazonia.transcriptome.eu/exon.php?page=display&transcript=3355733
3518177	3518169	COMMD6	3518169	http://amazonia.transcriptome.eu/exon.php?page=display&transcript=3518169
3200662	3200648	ADFP	3200648	http://amazonia.transcriptome.eu/exon.php?page=display&transcript=3200648
2495898	2495881		2495881	http://amazonia.transcriptome.eu/exon.php?page=display&transcript=2495881
3597355	3597338	TPM1	3597338	http://amazonia.transcriptome.eu/exon.php?page=display&transcript=3597338
3024031	3024025	MEST	3024025	http://amazonia.transcriptome.eu/exon.php?page=display&transcript=3024025
3113283	3113280		3113280	http://amazonia.transcriptome.eu/exon.php?page=display&transcript=3113280
3283123	3282974	SVIL	3282974	http://amazonia.transcriptome.eu/exon.php?page=display&transcript=3282974
3625604	3625539	NEDD4	3625539	http://amazonia.transcriptome.eu/exon.php?page=display&transcript=3625539
3775851	3775842		3775842	http://amazonia.transcriptome.eu/exon.php?page=display&transcript=3775842
2835602	2835576	SYNPO	2835576	http://amazonia.transcriptome.eu/exon.php?page=display&transcript=2835576
2487210	2487082	ANTXR1	2487082	http://amazonia.transcriptome.eu/exon.php?page=display&transcript=2487082
2650544	2650538	NMD3	2650538	http://amazonia.transcriptome.eu/exon.php?page=display&transcript=2650538
2736328	2736322	PDLIM5	2736322	http://amazonia.transcriptome.eu/exon.php?page=display&transcript=2736322
3268942	3268940	GALNAC4S-6ST	3268940	http://amazonia.transcriptome.eu/exon.php?page=display&transcript=3268940
2440958	2440943		2440943	http://amazonia.transcriptome.eu/exon.php?page=display&transcript=2440943
3110230	3110217	BAALC	3110217	http://amazonia.transcriptome.eu/exon.php?page=display&transcript=3110217
3438109	3438061		3438061	http://amazonia.transcriptome.eu/exon.php?page=display&transcript=3438061
3577642	3577612	SERPINA1	3577612	http://amazonia.transcriptome.eu/exon.php?page=display&transcript=3577612
2840038	2840110	DOCK2	2840110	http://amazonia.transcriptome.eu/exon.php?page=display&transcript=2840110
3948673	3948640	FBLN1	3948640	http://amazonia.transcriptome.eu/exon.php?page=display&transcript=3948640
3952765	3952762	CLDN5	3952762	http://amazonia.transcriptome.eu/exon.php?page=display&transcript=3952762
2586369	2586348	METTL5	2586348	http://amazonia.transcriptome.eu/exon.php?page=display&transcript=2586348
3663324	3663287	NDRG4	3663287	http://amazonia.transcriptome.eu/exon.php?page=display&transcript=3663287
3852919	3852880		3852880	http://amazonia.transcriptome.eu/exon.php?page=display&transcript=3852880
3871112	3871095	TNNT1	3871095	http://amazonia.transcriptome.eu/exon.php?page=display&transcript=3871095
2603466	2603460	NCL	2603460	http://amazonia.transcriptome.eu/exon.php?page=display&transcript=2603460
3244635	3244622		3244622	http://amazonia.transcriptome.eu/exon.php?page=display&transcript=3244622
2902430	2902427	LST1	2902427	http://amazonia.transcriptome.eu/exon.php?page=display&transcript=2902427
4054214	4054204	APOD	4054204	http://amazonia.transcriptome.eu/exon.php?page=display&transcript=4054204
3822666	3822657		3822657	http://amazonia.transcriptome.eu/exon.php?page=display&transcript=3822657
3560684	3560673	CFL2	3560673	http://amazonia.transcriptome.eu/exon.php?page=display&transcript=3560673
3747801	3747792	RASD1	3747792	http://amazonia.transcriptome.eu/exon.php?page=display&transcript=3747792
3895595	3895552	ADAM33	3895552	http://amazonia.transcriptome.eu/exon.php?page=display&transcript=3895552
2974338	2974330	CTGF	2974330	http://amazonia.transcriptome.eu/exon.php?page=display&transcript=2974330
3547731	3547696	TTC8	3547696	http://amazonia.transcriptome.eu/exon.php?page=display&transcript=3547696
3929950	3929931	ATP5O	3929931	http://amazonia.transcriptome.eu/exon.php?page=display&transcript=3929931
4022139	4022106	MBNL3	4022106	http://amazonia.transcriptome.eu/exon.php?page=display&transcript=4022106
2731516	2731513	EREG	2731513	http://amazonia.transcriptome.eu/exon.php?page=display&transcript=2731513
2999304	2999303		2999303	http://amazonia.transcriptome.eu/exon.php?page=display&transcript=2999303
3193646	3193631	FCN2	3193631	http://amazonia.transcriptome.eu/exon.php?page=display&transcript=3193631
3869240	3869237	FPR1	3869237	http://amazonia.transcriptome.eu/exon.php?page=display&transcript=3869237
2359665	2359664	S100A9	2359664	http://amazonia.transcriptome.eu/exon.php?page=display&transcript=2359664
2426436	2426385	VAV3	2426385	http://amazonia.transcriptome.eu/exon.php?page=display&transcript=2426385
2599255	2599153	TNS1	2599153	http://amazonia.transcriptome.eu/exon.php?page=display&transcript=2599153
3226123	3226097	ENG	3226097	http://amazonia.transcriptome.eu/exon.php?page=display&transcript=3226097
3441641	3441542	TMEM16B	3441542	http://amazonia.transcriptome.eu/exon.php?page=display&transcript=3441542
3148880	3148871	GOLSYN	3148871	http://amazonia.transcriptome.eu/exon.php?page=display&transcript=3148871
3547613	3547610	ZC3H14	3547610	http://amazonia.transcriptome.eu/exon.php?page=display&transcript=3547610
3815542	3815538	GPX4	3815538	http://amazonia.transcriptome.eu/exon.php?page=display&transcript=3815538
3853466	3853453	FLJ21438	3853453	http://amazonia.transcriptome.eu/exon.php?page=display&transcript=3853453
4016431	4016428	BEX2	4016428	http://amazonia.transcriptome.eu/exon.php?page=display&transcript=4016428
2593166	2593159	STK17B	2593159	http://amazonia.transcriptome.eu/exon.php?page=display&transcript=2593159
2719674	2719656	CD38	2719656	http://amazonia.transcriptome.eu/exon.php?page=display&transcript=2719656
2857235	2857204	PPAP2A	2857204	http://amazonia.transcriptome.eu/exon.php?page=display&transcript=2857204
2858295	2858134		2858134	http://amazonia.transcriptome.eu/exon.php?page=display&transcript=2858134
3227227	3227159		3227159	http://amazonia.transcriptome.eu/exon.php?page=display&transcript=3227159
3927307	3927226	APP	3927226	http://amazonia.transcriptome.eu/exon.php?page=display&transcript=3927226
3229341	3229338	FCN1	3229338	http://amazonia.transcriptome.eu/exon.php?page=display&transcript=3229338
3293865	3293840	SPOCK2	3293840	http://amazonia.transcriptome.eu/exon.php?page=display&transcript=3293840
3048591	3048517	CAMK2B	3048517	http://amazonia.transcriptome.eu/exon.php?page=display&transcript=3048517
3323446	3323443	PRMT3	3323443	http://amazonia.transcriptome.eu/exon.php?page=display&transcript=3323443
2700593	2700585	PFN2	2700585	http://amazonia.transcriptome.eu/exon.php?page=display&transcript=2700585
2322500	2322457		2322457	http://amazonia.transcriptome.eu/exon.php?page=display&transcript=2322457
2794597	2794584	GPM6A	2794584	http://amazonia.transcriptome.eu/exon.php?page=display&transcript=2794584
2824644	2824581	KCNN2	2824581	http://amazonia.transcriptome.eu/exon.php?page=display&transcript=2824581
2940164	2940145	NRN1	2940145	http://amazonia.transcriptome.eu/exon.php?page=display&transcript=2940145
3073018	3073013	PODXL	3073013	http://amazonia.transcriptome.eu/exon.php?page=display&transcript=3073013
2319442	2319423		2319423	http://amazonia.transcriptome.eu/exon.php?page=display&transcript=2319423
2355487	2355365		2355365	http://amazonia.transcriptome.eu/exon.php?page=display&transcript=2355365
2382987	2382970	EPHX1	2382970	http://amazonia.transcriptome.eu/exon.php?page=display&transcript=2382970
2417278	2417272	GNG12	2417272	http://amazonia.transcriptome.eu/exon.php?page=display&transcript=2417272
2427998	2427981	ADORA3	2427981	http://amazonia.transcriptome.eu/exon.php?page=display&transcript=2427981
2434591	2434575	CTSS	2434575	http://amazonia.transcriptome.eu/exon.php?page=display&transcript=2434575
3844752	3844744	PRSSL1	3844744	http://amazonia.transcriptome.eu/exon.php?page=display&transcript=3844744
2436539	2436526	TPM3	2436526	http://amazonia.transcriptome.eu/exon.php?page=display&transcript=2436526
2450832	2450823	TNNI1	2450823	http://amazonia.transcriptome.eu/exon.php?page=display&transcript=2450823
2488259	2488252	DYSF	2488252	http://amazonia.transcriptome.eu/exon.php?page=display&transcript=2488252
2496548	2496536	RPL31	2496536	http://amazonia.transcriptome.eu/exon.php?page=display&transcript=2496536
2739186	2739160		2739160	http://amazonia.transcriptome.eu/exon.php?page=display&transcript=2739160
2561230	2561216	REG3A	2561216	http://amazonia.transcriptome.eu/exon.php?page=display&transcript=2561216
2568703	2568687	FHL2	2568687	http://amazonia.transcriptome.eu/exon.php?page=display&transcript=2568687
2577497	2577482	TMEM163	2577482	http://amazonia.transcriptome.eu/exon.php?page=display&transcript=2577482
2581392	2581349	CACNB4	2581349	http://amazonia.transcriptome.eu/exon.php?page=display&transcript=2581349
2584751	2584712	GRB14	2584712	http://amazonia.transcriptome.eu/exon.php?page=display&transcript=2584712
2589583	2589291	TTN	2589291	http://amazonia.transcriptome.eu/exon.php?page=display&transcript=2589291
2593769	2593733	HSPD1	2593733	http://amazonia.transcriptome.eu/exon.php?page=display&transcript=2593733
2619190	2619120	TRAK1	2619120	http://amazonia.transcriptome.eu/exon.php?page=display&transcript=2619120
2623336	2623329		2623329	http://amazonia.transcriptome.eu/exon.php?page=display&transcript=2623329
2656779	2656738	EIF4A2	2656738	http://amazonia.transcriptome.eu/exon.php?page=display&transcript=2656738
2664779	2664760	DAZL	2664760	http://amazonia.transcriptome.eu/exon.php?page=display&transcript=2664760
2668528	2668425	CLASP2	2668425	http://amazonia.transcriptome.eu/exon.php?page=display&transcript=2668425
2675161	2675150	HYAL1	2675150	http://amazonia.transcriptome.eu/exon.php?page=display&transcript=2675150
2712447	2712417	TNK2	2712417	http://amazonia.transcriptome.eu/exon.php?page=display&transcript=2712417
2714138	2714132		2714132	http://amazonia.transcriptome.eu/exon.php?page=display&transcript=2714132
2759709	2759654	ABLIM2	2759654	http://amazonia.transcriptome.eu/exon.php?page=display&transcript=2759654
2835728	2835715	GPX3	2835715	http://amazonia.transcriptome.eu/exon.php?page=display&transcript=2835715
2841809	2841802	HMP19	2841802	http://amazonia.transcriptome.eu/exon.php?page=display&transcript=2841802
2946131	2946106	SLC17A1	2946106	http://amazonia.transcriptome.eu/exon.php?page=display&transcript=2946106
2957335	2957314		2957314	http://amazonia.transcriptome.eu/exon.php?page=display&transcript=2957314
2982563	2982524	SLC22A2	2982524	http://amazonia.transcriptome.eu/exon.php?page=display&transcript=2982524
2984622	2984616	BRP44L	2984616	http://amazonia.transcriptome.eu/exon.php?page=display&transcript=2984616
2999339	2999334	HECW1	2999334	http://amazonia.transcriptome.eu/exon.php?page=display&transcript=2999334
3009255	3009229	POR	3009229	http://amazonia.transcriptome.eu/exon.php?page=display&transcript=3009229
3394375	3394356	USP2	3394356	http://amazonia.transcriptome.eu/exon.php?page=display&transcript=3394356
3434023	3434012	HSPB8	3434012	http://amazonia.transcriptome.eu/exon.php?page=display&transcript=3434012
3014612	3014588		3014588	http://amazonia.transcriptome.eu/exon.php?page=display&transcript=3014588
3028520	3028217		3028217	http://amazonia.transcriptome.eu/exon.php?page=display&transcript=3028217
3032839	3032647	DPP6	3032647	http://amazonia.transcriptome.eu/exon.php?page=display&transcript=3032647
3106585	3106559		3106559	http://amazonia.transcriptome.eu/exon.php?page=display&transcript=3106559
3159715	3159676	DMRT1	3159676	http://amazonia.transcriptome.eu/exon.php?page=display&transcript=3159676
3177151	3177111	NTRK2	3177111	http://amazonia.transcriptome.eu/exon.php?page=display&transcript=3177111
3205680	3205659		3205659	http://amazonia.transcriptome.eu/exon.php?page=display&transcript=3205659
3220416	3220384	LPAR1	3220384	http://amazonia.transcriptome.eu/exon.php?page=display&transcript=3220384
3253447	3253438	RPS24	3253438	http://amazonia.transcriptome.eu/exon.php?page=display&transcript=3253438
3274772	3274758	AKR1C1	3274758	http://amazonia.transcriptome.eu/exon.php?page=display&transcript=3274758
3301323	3301263	SORBS1	3301263	http://amazonia.transcriptome.eu/exon.php?page=display&transcript=3301263
3308047	3307939	ABLIM1	3307939	http://amazonia.transcriptome.eu/exon.php?page=display&transcript=3307939
2395191	2395177	ERRFI1	2395177	http://amazonia.transcriptome.eu/exon.php?page=display&transcript=2395177
3359087	3359076	H19	3359076	http://amazonia.transcriptome.eu/exon.php?page=display&transcript=3359076
3395450	3395416	HSPA8	3395416	http://amazonia.transcriptome.eu/exon.php?page=display&transcript=3395416
3403105	3403092		3403092	http://amazonia.transcriptome.eu/exon.php?page=display&transcript=3403092
3404388	3404380	LOC644138	3404380	http://amazonia.transcriptome.eu/exon.php?page=display&transcript=3404380
3427827	3427820	SLC25A3	3427820	http://amazonia.transcriptome.eu/exon.php?page=display&transcript=3427820
2583271	2583254		2583254	http://amazonia.transcriptome.eu/exon.php?page=display&transcript=2583254
3431527	3431483	ATP2A2	3431483	http://amazonia.transcriptome.eu/exon.php?page=display&transcript=3431483
3502313	3502259	MCF2L	3502259	http://amazonia.transcriptome.eu/exon.php?page=display&transcript=3502259
3528399	3528172	TRA@	3528172	http://amazonia.transcriptome.eu/exon.php?page=display&transcript=3528172
3536542	3536434	SAMD4A	3536434	http://amazonia.transcriptome.eu/exon.php?page=display&transcript=3536434
3580209	3580179		3580179	http://amazonia.transcriptome.eu/exon.php?page=display&transcript=3580179
3595611	3595594		3595594	http://amazonia.transcriptome.eu/exon.php?page=display&transcript=3595594
3631984	3631964	PKM2	3631964	http://amazonia.transcriptome.eu/exon.php?page=display&transcript=3631964
3642290	3642200	PCSK6	3642200	http://amazonia.transcriptome.eu/exon.php?page=display&transcript=3642200
3688370	3688362	COX6A2	3688362	http://amazonia.transcriptome.eu/exon.php?page=display&transcript=3688362
3822730	3822723	PKN1	3822723	http://amazonia.transcriptome.eu/exon.php?page=display&transcript=3822723
3838395	3838385	CD37	3838385	http://amazonia.transcriptome.eu/exon.php?page=display&transcript=3838385
3846201	3846194	LOC284422	3846194	http://amazonia.transcriptome.eu/exon.php?page=display&transcript=3846194
3868392	3868378	KCNC3	3868378	http://amazonia.transcriptome.eu/exon.php?page=display&transcript=3868378
3868757	3868753	KLK5	3868753	http://amazonia.transcriptome.eu/exon.php?page=display&transcript=3868753
3870831	3870824	LAIR1	3870824	http://amazonia.transcriptome.eu/exon.php?page=display&transcript=3870824
3935200	3935192	FTCD	3935192	http://amazonia.transcriptome.eu/exon.php?page=display&transcript=3935192
3959173	3959166	MB	3959166	http://amazonia.transcriptome.eu/exon.php?page=display&transcript=3959166
4011854	4011844		4011844	http://amazonia.transcriptome.eu/exon.php?page=display&transcript=4011844
4051536	4051521		4051521	http://amazonia.transcriptome.eu/exon.php?page=display&transcript=4051521
2327732	2327677	EPB41	2327677	http://amazonia.transcriptome.eu/exon.php?page=display&transcript=2327677
2338967	2338719	NFIA	2338719	http://amazonia.transcriptome.eu/exon.php?page=display&transcript=2338719
2350963	2350952	GSTM2	2350952	http://amazonia.transcriptome.eu/exon.php?page=display&transcript=2350952
2363549	2363525	NDUFS2	2363525	http://amazonia.transcriptome.eu/exon.php?page=display&transcript=2363525
2366432	2366422	ATP1B1	2366422	http://amazonia.transcriptome.eu/exon.php?page=display&transcript=2366422
2376904	2376894	DYRK3	2376894	http://amazonia.transcriptome.eu/exon.php?page=display&transcript=2376894
2384871	2384788	GALNT2	2384788	http://amazonia.transcriptome.eu/exon.php?page=display&transcript=2384788
2413922	2413907	DHCR24	2413907	http://amazonia.transcriptome.eu/exon.php?page=display&transcript=2413907
2522796	2522789	ALS2CR2	2522789	http://amazonia.transcriptome.eu/exon.php?page=display&transcript=2522789
2601759	2601648		2601648	http://amazonia.transcriptome.eu/exon.php?page=display&transcript=2601648
3050752	3050609	COBL	3050609	http://amazonia.transcriptome.eu/exon.php?page=display&transcript=3050609
2611886	2611848		2611848	http://amazonia.transcriptome.eu/exon.php?page=display&transcript=2611848
2638441	2638437	NDUFB4	2638437	http://amazonia.transcriptome.eu/exon.php?page=display&transcript=2638437
2656157	2656146		2656146	http://amazonia.transcriptome.eu/exon.php?page=display&transcript=2656146
2867951	2867873	ELL2	2867873	http://amazonia.transcriptome.eu/exon.php?page=display&transcript=2867873
2948750	2948713		2948713	http://amazonia.transcriptome.eu/exon.php?page=display&transcript=2948713
2951522	2951500	TEAD3	2951500	http://amazonia.transcriptome.eu/exon.php?page=display&transcript=2951500
2975784	2975741	MAP7	2975741	http://amazonia.transcriptome.eu/exon.php?page=display&transcript=2975741
3009407	3009399	HSPB1	3009399	http://amazonia.transcriptome.eu/exon.php?page=display&transcript=3009399
2937153	2937144	SMOC2	2937144	http://amazonia.transcriptome.eu/exon.php?page=display&transcript=2937144
3042782	3042777	HOXA3	3042777	http://amazonia.transcriptome.eu/exon.php?page=display&transcript=3042777
3122846	3122828		3122828	http://amazonia.transcriptome.eu/exon.php?page=display&transcript=3122828
3249919	3249886		3249886	http://amazonia.transcriptome.eu/exon.php?page=display&transcript=3249886
2626806	2626802	PTPRG	2626802	http://amazonia.transcriptome.eu/exon.php?page=display&transcript=2626802
3299521	3299504	ACTA2	3299504	http://amazonia.transcriptome.eu/exon.php?page=display&transcript=3299504
3303014	3302990	GOT1	3302990	http://amazonia.transcriptome.eu/exon.php?page=display&transcript=3302990
3317138	3317117	TNNT3	3317117	http://amazonia.transcriptome.eu/exon.php?page=display&transcript=3317117
3368742	3368707	CD59	3368707	http://amazonia.transcriptome.eu/exon.php?page=display&transcript=3368707
3512577	3512527	TPT1	3512527	http://amazonia.transcriptome.eu/exon.php?page=display&transcript=3512527
3535057	3535050		3535050	http://amazonia.transcriptome.eu/exon.php?page=display&transcript=3535050
3602788	3602767	PSTPIP1	3602767	http://amazonia.transcriptome.eu/exon.php?page=display&transcript=3602767
3697530	3697434	HYDIN	3697434	http://amazonia.transcriptome.eu/exon.php?page=display&transcript=3697434
3753974	3753966	CCL14	3753966	http://amazonia.transcriptome.eu/exon.php?page=display&transcript=3753966
3799513	3799461	SPIRE1	3799461	http://amazonia.transcriptome.eu/exon.php?page=display&transcript=3799461
3801992	3801943	ZNF521	3801943	http://amazonia.transcriptome.eu/exon.php?page=display&transcript=3801943
3810499	3810472	LMAN1	3810472	http://amazonia.transcriptome.eu/exon.php?page=display&transcript=3810472
3823331	3823304		3823304	http://amazonia.transcriptome.eu/exon.php?page=display&transcript=3823304
3854717	3854693	IL12RB1	3854693	http://amazonia.transcriptome.eu/exon.php?page=display&transcript=3854693
3881677	3881651		3881651	http://amazonia.transcriptome.eu/exon.php?page=display&transcript=3881651
3891224	3891163	GNAS	3891163	http://amazonia.transcriptome.eu/exon.php?page=display&transcript=3891163
3894072	3894047	PCMTD2	3894047	http://amazonia.transcriptome.eu/exon.php?page=display&transcript=3894047
3931849	3931765	ERG	3931765	http://amazonia.transcriptome.eu/exon.php?page=display&transcript=3931765
3934144	3934111	SNF1LK	3934111	http://amazonia.transcriptome.eu/exon.php?page=display&transcript=3934111
3934737	3934729		3934729	http://amazonia.transcriptome.eu/exon.php?page=display&transcript=3934729
3951045	3951029	SHANK3	3951029	http://amazonia.transcriptome.eu/exon.php?page=display&transcript=3951029
3992435	3992408	FHL1	3992408	http://amazonia.transcriptome.eu/exon.php?page=display&transcript=3992408
4037733	4037708		4037708	http://amazonia.transcriptome.eu/exon.php?page=display&transcript=4037708
4045678	4045676	S100A13	4045676	http://amazonia.transcriptome.eu/exon.php?page=display&transcript=4045676
2362403	2362394		2362394	http://amazonia.transcriptome.eu/exon.php?page=display&transcript=2362394
2443463	2443450		2443450	http://amazonia.transcriptome.eu/exon.php?page=display&transcript=2443450
2499117	2499053	LIMS1	2499053	http://amazonia.transcriptome.eu/exon.php?page=display&transcript=2499053
2515303	2515276	DYNC1I2	2515276	http://amazonia.transcriptome.eu/exon.php?page=display&transcript=2515276
3078393	3078348	EZH2	3078348	http://amazonia.transcriptome.eu/exon.php?page=display&transcript=3078348
2531599	2531589		2531589	http://amazonia.transcriptome.eu/exon.php?page=display&transcript=2531589
2612571	2612508	GALNTL2	2612508	http://amazonia.transcriptome.eu/exon.php?page=display&transcript=2612508
2699006	2698996	PCOLCE2	2698996	http://amazonia.transcriptome.eu/exon.php?page=display&transcript=2698996
2704547	2704504		2704504	http://amazonia.transcriptome.eu/exon.php?page=display&transcript=2704504
2738950	2738949	DC2	2738949	http://amazonia.transcriptome.eu/exon.php?page=display&transcript=2738949
2782602	2782545	CAMK2D	2782545	http://amazonia.transcriptome.eu/exon.php?page=display&transcript=2782545
2805656	2805635		2805635	http://amazonia.transcriptome.eu/exon.php?page=display&transcript=2805635
2830877	2830861		2830861	http://amazonia.transcriptome.eu/exon.php?page=display&transcript=2830861
2902456	2902444	AIF1	2902444	http://amazonia.transcriptome.eu/exon.php?page=display&transcript=2902444
2945816	2945741		2945741	http://amazonia.transcriptome.eu/exon.php?page=display&transcript=2945741
2949314	2949311		2949311	http://amazonia.transcriptome.eu/exon.php?page=display&transcript=2949311
2949336	2949330		2949330	http://amazonia.transcriptome.eu/exon.php?page=display&transcript=2949330
2993209	2993206		2993206	http://amazonia.transcriptome.eu/exon.php?page=display&transcript=2993206
3015344	3015338	STAG3	3015338	http://amazonia.transcriptome.eu/exon.php?page=display&transcript=3015338
3042920	3042919		3042919	http://amazonia.transcriptome.eu/exon.php?page=display&transcript=3042919
3148604	3148582		3148582	http://amazonia.transcriptome.eu/exon.php?page=display&transcript=3148582
3191565	3191523	ASS1	3191523	http://amazonia.transcriptome.eu/exon.php?page=display&transcript=3191523
3194552	3194470		3194470	http://amazonia.transcriptome.eu/exon.php?page=display&transcript=3194470
3207685	3207647	AQP7	3207647	http://amazonia.transcriptome.eu/exon.php?page=display&transcript=3207647
3389305	3389273	CASP4	3389273	http://amazonia.transcriptome.eu/exon.php?page=display&transcript=3389273
3420157	3420151	MSRB3	3420151	http://amazonia.transcriptome.eu/exon.php?page=display&transcript=3420151
3429314	3429312	HSP90B1	3429312	http://amazonia.transcriptome.eu/exon.php?page=display&transcript=3429312
3662108	3662106		3662106	http://amazonia.transcriptome.eu/exon.php?page=display&transcript=3662106
3707020	3706992		3706992	http://amazonia.transcriptome.eu/exon.php?page=display&transcript=3706992
3781568	3781531		3781531	http://amazonia.transcriptome.eu/exon.php?page=display&transcript=3781531
3787013	3787005	CCDC5	3787005	http://amazonia.transcriptome.eu/exon.php?page=display&transcript=3787005
3830219	3830216	FXYD5	3830216	http://amazonia.transcriptome.eu/exon.php?page=display&transcript=3830216
3880835	3880827		3880827	http://amazonia.transcriptome.eu/exon.php?page=display&transcript=3880827
3892667	3892660		3892660	http://amazonia.transcriptome.eu/exon.php?page=display&transcript=3892660
3894777	3894765	SIRPG	3894765	http://amazonia.transcriptome.eu/exon.php?page=display&transcript=3894765
3925655	3925639		3925639	http://amazonia.transcriptome.eu/exon.php?page=display&transcript=3925639
3995643	3995633	BGN	3995633	http://amazonia.transcriptome.eu/exon.php?page=display&transcript=3995633
2405333	2405312	RNF19B	2405312	http://amazonia.transcriptome.eu/exon.php?page=display&transcript=2405312
2783898	2783886	C4orf31	2783886	http://amazonia.transcriptome.eu/exon.php?page=display&transcript=2783886
3552152	3552103		3552103	http://amazonia.transcriptome.eu/exon.php?page=display&transcript=3552103
2324586	2324571	ELA3B	2324571	http://amazonia.transcriptome.eu/exon.php?page=display&transcript=2324571
2324894	2324884	C1QB	2324884	http://amazonia.transcriptome.eu/exon.php?page=display&transcript=2324884
2363790	2363784	HSPA6	2363784	http://amazonia.transcriptome.eu/exon.php?page=display&transcript=2363784
2387128	2387126	RYR2	2387126	http://amazonia.transcriptome.eu/exon.php?page=display&transcript=2387126
2400039	2400027	PLA2G2A	2400027	http://amazonia.transcriptome.eu/exon.php?page=display&transcript=2400027
2400951	2400793	HSPG2	2400793	http://amazonia.transcriptome.eu/exon.php?page=display&transcript=2400793
2410024	2410008	ZSWIM5	2410008	http://amazonia.transcriptome.eu/exon.php?page=display&transcript=2410008
2412401	2412360	EPS15	2412360	http://amazonia.transcriptome.eu/exon.php?page=display&transcript=2412360
2431953	2431886	PDE4DIP	2431886	http://amazonia.transcriptome.eu/exon.php?page=display&transcript=2431886
2437771	2437753	SNORA42	2437753	http://amazonia.transcriptome.eu/exon.php?page=display&transcript=2437753
2444541	2444529	SERPINC1	2444529	http://amazonia.transcriptome.eu/exon.php?page=display&transcript=2444529
2447261	2447246	C1orf14	2447246	http://amazonia.transcriptome.eu/exon.php?page=display&transcript=2447246
2447424	2447414	SLC25A26	2447414	http://amazonia.transcriptome.eu/exon.php?page=display&transcript=2447414
2463600	2463567	PLD5	2463567	http://amazonia.transcriptome.eu/exon.php?page=display&transcript=2463567
2466585	2466554	TPO	2466554	http://amazonia.transcriptome.eu/exon.php?page=display&transcript=2466554
2471251	2471233	VSNL1	2471233	http://amazonia.transcriptome.eu/exon.php?page=display&transcript=2471233
2486200	2486178	MEIS1	2486178	http://amazonia.transcriptome.eu/exon.php?page=display&transcript=2486178
2490335	2490324	REG1A	2490324	http://amazonia.transcriptome.eu/exon.php?page=display&transcript=2490324
2497819	2497812		2497812	http://amazonia.transcriptome.eu/exon.php?page=display&transcript=2497812
2533112	2533019		2533019	http://amazonia.transcriptome.eu/exon.php?page=display&transcript=2533019
2542801	2542795	SDC1	2542795	http://amazonia.transcriptome.eu/exon.php?page=display&transcript=2542795
2575882	2575868	CCDC74A	2575868	http://amazonia.transcriptome.eu/exon.php?page=display&transcript=2575868
2575959	2575949		2575949	http://amazonia.transcriptome.eu/exon.php?page=display&transcript=2575949
2581024	2581000	NEB	2581000	http://amazonia.transcriptome.eu/exon.php?page=display&transcript=2581000
2590617	2590582	PDE1A	2590582	http://amazonia.transcriptome.eu/exon.php?page=display&transcript=2590582
2598302	2598261	FN1	2598261	http://amazonia.transcriptome.eu/exon.php?page=display&transcript=2598261
2609963	2609960		2609960	http://amazonia.transcriptome.eu/exon.php?page=display&transcript=2609960
2678473	2678468	FAM3D	2678468	http://amazonia.transcriptome.eu/exon.php?page=display&transcript=2678468
2729899	2729884	UGT2B7	2729884	http://amazonia.transcriptome.eu/exon.php?page=display&transcript=2729884
2730093	2730079	UGT2B7	2730079	http://amazonia.transcriptome.eu/exon.php?page=display&transcript=2730079
2731202	2731192	ALB	2731192	http://amazonia.transcriptome.eu/exon.php?page=display&transcript=2731192
2731950	2731928	ART3	2731928	http://amazonia.transcriptome.eu/exon.php?page=display&transcript=2731928
2738434	2738378	NPNT	2738378	http://amazonia.transcriptome.eu/exon.php?page=display&transcript=2738378
2763595	2763550	PPARGC1A	2763550	http://amazonia.transcriptome.eu/exon.php?page=display&transcript=2763550
2767393	2767378		2767378	http://amazonia.transcriptome.eu/exon.php?page=display&transcript=2767378
2772130	2772127	UGT2B15	2772127	http://amazonia.transcriptome.eu/exon.php?page=display&transcript=2772127
2772183	2772167	UGT2B11	2772167	http://amazonia.transcriptome.eu/exon.php?page=display&transcript=2772167
2772282	2772341	UGT2B11	2772341	http://amazonia.transcriptome.eu/exon.php?page=display&transcript=2772341
2791965	2791894	FSTL5	2791894	http://amazonia.transcriptome.eu/exon.php?page=display&transcript=2791894
2797115	2796995	SORBS2	2796995	http://amazonia.transcriptome.eu/exon.php?page=display&transcript=2796995
2810043	2810015	DDX4	2810015	http://amazonia.transcriptome.eu/exon.php?page=display&transcript=2810015
2850016	2849992	FLJ20152	2849992	http://amazonia.transcriptome.eu/exon.php?page=display&transcript=2849992
2854432	2854409	C9	2854409	http://amazonia.transcriptome.eu/exon.php?page=display&transcript=2854409
2882092	2882026	FAT2	2882026	http://amazonia.transcriptome.eu/exon.php?page=display&transcript=2882026
2887653	2887633	FAM44B	2887633	http://amazonia.transcriptome.eu/exon.php?page=display&transcript=2887633
2892808	2892800	C6orf201	2892800	http://amazonia.transcriptome.eu/exon.php?page=display&transcript=2892800
2951668	2951664	CLPS	2951664	http://amazonia.transcriptome.eu/exon.php?page=display&transcript=2951664
2955708	2955691	DSCR1L1	2955691	http://amazonia.transcriptome.eu/exon.php?page=display&transcript=2955691
2962926	2962876	SNAP91	2962876	http://amazonia.transcriptome.eu/exon.php?page=display&transcript=2962876
2967264	2967249	BVES	2967249	http://amazonia.transcriptome.eu/exon.php?page=display&transcript=2967249
2982744	2982730	LPA	2982730	http://amazonia.transcriptome.eu/exon.php?page=display&transcript=2982730
2992200	2992197		2992197	http://amazonia.transcriptome.eu/exon.php?page=display&transcript=2992197
2992832	2992814	GPNMB	2992814	http://amazonia.transcriptome.eu/exon.php?page=display&transcript=2992814
3020304	3020302	CAV1	3020302	http://amazonia.transcriptome.eu/exon.php?page=display&transcript=3020302
3023869	3023835	CPA2	3023835	http://amazonia.transcriptome.eu/exon.php?page=display&transcript=3023835
3023921	3023912	CPA5	3023912	http://amazonia.transcriptome.eu/exon.php?page=display&transcript=3023912
3023983	3023964	CPA1	3023964	http://amazonia.transcriptome.eu/exon.php?page=display&transcript=3023964
3035926	3035892		3035892	http://amazonia.transcriptome.eu/exon.php?page=display&transcript=3035892
3048458	3048447	MYL7	3048447	http://amazonia.transcriptome.eu/exon.php?page=display&transcript=3048447
3063520	3063501	CYP3A4	3063501	http://amazonia.transcriptome.eu/exon.php?page=display&transcript=3063501
3123853	3123819	LOC157627	3123819	http://amazonia.transcriptome.eu/exon.php?page=display&transcript=3123819
3126018	3125993	FGL1	3125993	http://amazonia.transcriptome.eu/exon.php?page=display&transcript=3125993
3127614	3127610	PEBP4	3127610	http://amazonia.transcriptome.eu/exon.php?page=display&transcript=3127610
3185633	3185618	C9orf43	3185618	http://amazonia.transcriptome.eu/exon.php?page=display&transcript=3185618
3204068	3204061	C9orf165	3204061	http://amazonia.transcriptome.eu/exon.php?page=display&transcript=3204061
3234166	3234140	ATP5C1	3234140	http://amazonia.transcriptome.eu/exon.php?page=display&transcript=3234140
3242429	3242425	CCNY	3242425	http://amazonia.transcriptome.eu/exon.php?page=display&transcript=3242425
3246769	3246766	LOC729023	3246766	http://amazonia.transcriptome.eu/exon.php?page=display&transcript=3246766
3264847	3264777	HABP2	3264777	http://amazonia.transcriptome.eu/exon.php?page=display&transcript=3264777
3265967	3265952	PNLIPRP2	3265952	http://amazonia.transcriptome.eu/exon.php?page=display&transcript=3265952
3274835	3274830	LOC643789	3274830	http://amazonia.transcriptome.eu/exon.php?page=display&transcript=3274830
3280580	3280573	NEBL	3280573	http://amazonia.transcriptome.eu/exon.php?page=display&transcript=3280573
3296212	3296046	KCNMA1	3296046	http://amazonia.transcriptome.eu/exon.php?page=display&transcript=3296046
3310694	3310675	CUZD1	3310675	http://amazonia.transcriptome.eu/exon.php?page=display&transcript=3310675
3323188	3323052	NAV2	3323052	http://amazonia.transcriptome.eu/exon.php?page=display&transcript=3323052
3329208	3329206	CREB3L1	3329206	http://amazonia.transcriptome.eu/exon.php?page=display&transcript=3329206
3338196	3338192	CCND1	3338192	http://amazonia.transcriptome.eu/exon.php?page=display&transcript=3338192
3349295	3349293	NCAM1	3349293	http://amazonia.transcriptome.eu/exon.php?page=display&transcript=3349293
3365342	3365330	SAA2	3365330	http://amazonia.transcriptome.eu/exon.php?page=display&transcript=3365330
3369397	3369366	SLC1A2	3369366	http://amazonia.transcriptome.eu/exon.php?page=display&transcript=3369366
3377039	3377016	PYGM	3377016	http://amazonia.transcriptome.eu/exon.php?page=display&transcript=3377016
3378557	3378541	PC	3378541	http://amazonia.transcriptome.eu/exon.php?page=display&transcript=3378541
3391173	3391149	CRYAB	3391149	http://amazonia.transcriptome.eu/exon.php?page=display&transcript=3391149
3397778	3397774	KCNJ1	3397774	http://amazonia.transcriptome.eu/exon.php?page=display&transcript=3397774
3404583	3404567	CLEC9A	3404567	http://amazonia.transcriptome.eu/exon.php?page=display&transcript=3404567
3428600	3428596	MYBPC1	3428596	http://amazonia.transcriptome.eu/exon.php?page=display&transcript=3428596
3442688	3442641	CD163L1	3442641	http://amazonia.transcriptome.eu/exon.php?page=display&transcript=3442641
3443416	3443348	A2M	3443348	http://amazonia.transcriptome.eu/exon.php?page=display&transcript=3443348
3443495	3443464	PZP	3443464	http://amazonia.transcriptome.eu/exon.php?page=display&transcript=3443464
3445746	3445741	MGP	3445741	http://amazonia.transcriptome.eu/exon.php?page=display&transcript=3445741
3456850	3456840	PPP1R1A	3456840	http://amazonia.transcriptome.eu/exon.php?page=display&transcript=3456840
3465309	3465274	DCN	3465274	http://amazonia.transcriptome.eu/exon.php?page=display&transcript=3465274
3468497	3468473	PAH	3468473	http://amazonia.transcriptome.eu/exon.php?page=display&transcript=3468473
3473125	3473083		3473083	http://amazonia.transcriptome.eu/exon.php?page=display&transcript=3473083
3481239	3481237		3481237	http://amazonia.transcriptome.eu/exon.php?page=display&transcript=3481237
3481782	3481778		3481778	http://amazonia.transcriptome.eu/exon.php?page=display&transcript=3481778
3497671	3497659	RAP2A	3497659	http://amazonia.transcriptome.eu/exon.php?page=display&transcript=3497659
3503449	3503376	LOC727806	3503376	http://amazonia.transcriptome.eu/exon.php?page=display&transcript=3503376
3503756	3503747	TUBA2	3503747	http://amazonia.transcriptome.eu/exon.php?page=display&transcript=3503747
3549771	3549757	SERPINA3	3549757	http://amazonia.transcriptome.eu/exon.php?page=display&transcript=3549757
3554822	3554818	CRIP2	3554818	http://amazonia.transcriptome.eu/exon.php?page=display&transcript=3554818
3557477	3557430	MYH6	3557430	http://amazonia.transcriptome.eu/exon.php?page=display&transcript=3557430
3557545	3557504	MYH7	3557504	http://amazonia.transcriptome.eu/exon.php?page=display&transcript=3557504
3576506	3576441		3576441	http://amazonia.transcriptome.eu/exon.php?page=display&transcript=3576441
3576774	3576749	FBLN5	3576749	http://amazonia.transcriptome.eu/exon.php?page=display&transcript=3576749
3580784	3580769	CKB	3580769	http://amazonia.transcriptome.eu/exon.php?page=display&transcript=3580769
3581791	3581637	IGHA1	3581637	http://amazonia.transcriptome.eu/exon.php?page=display&transcript=3581637
3583080	3583040		3583040	http://amazonia.transcriptome.eu/exon.php?page=display&transcript=3583040
3584574	3584443	LOC647805	3584443	http://amazonia.transcriptome.eu/exon.php?page=display&transcript=3584443
3587499	3587495		3587495	http://amazonia.transcriptome.eu/exon.php?page=display&transcript=3587495
3590950	3590853	CAPN3	3590853	http://amazonia.transcriptome.eu/exon.php?page=display&transcript=3590853
3593102	3593065	SLC12A1	3593065	http://amazonia.transcriptome.eu/exon.php?page=display&transcript=3593065
3594613	3594608	UNC13C	3594608	http://amazonia.transcriptome.eu/exon.php?page=display&transcript=3594608
3620830	3620799	TTBK2	3620799	http://amazonia.transcriptome.eu/exon.php?page=display&transcript=3620799
3628546	3628498	CA12	3628498	http://amazonia.transcriptome.eu/exon.php?page=display&transcript=3628498
3631511	3631498	LARP6	3631498	http://amazonia.transcriptome.eu/exon.php?page=display&transcript=3631498
3639636	3639601	RGMA	3639601	http://amazonia.transcriptome.eu/exon.php?page=display&transcript=3639601
3649820	3649811		3649811	http://amazonia.transcriptome.eu/exon.php?page=display&transcript=3649811
3653215	3653123	FLJ10120	3653123	http://amazonia.transcriptome.eu/exon.php?page=display&transcript=3653123
3656532	3656527		3656527	http://amazonia.transcriptome.eu/exon.php?page=display&transcript=3656527
3662143	3662139	MT1E	3662139	http://amazonia.transcriptome.eu/exon.php?page=display&transcript=3662139
3662524	3662444	NLRC5	3662444	http://amazonia.transcriptome.eu/exon.php?page=display&transcript=3662444
3668941	3668939	CTRB1	3668939	http://amazonia.transcriptome.eu/exon.php?page=display&transcript=3668939
3683393	3683377	GPRC5B	3683377	http://amazonia.transcriptome.eu/exon.php?page=display&transcript=3683377
3690753	3690747	CBLN1	3690747	http://amazonia.transcriptome.eu/exon.php?page=display&transcript=3690747
3690918	3690842		3690842	http://amazonia.transcriptome.eu/exon.php?page=display&transcript=3690842
3699394	3699390	CTRB1	3699390	http://amazonia.transcriptome.eu/exon.php?page=display&transcript=3699390
3735901	3735847		3735847	http://amazonia.transcriptome.eu/exon.php?page=display&transcript=3735847
3741641	3741585	ITGAE	3741585	http://amazonia.transcriptome.eu/exon.php?page=display&transcript=3741585
3743590	3743571	YBX2	3743571	http://amazonia.transcriptome.eu/exon.php?page=display&transcript=3743571
3745201	3745161	MYH8	3745161	http://amazonia.transcriptome.eu/exon.php?page=display&transcript=3745161
3745332	3745287	MYH1	3745287	http://amazonia.transcriptome.eu/exon.php?page=display&transcript=3745287
3746596	3746574	PMP22	3746574	http://amazonia.transcriptome.eu/exon.php?page=display&transcript=3746574
3747410	3747399		3747399	http://amazonia.transcriptome.eu/exon.php?page=display&transcript=3747399
3759428	3759410	GFAP	3759410	http://amazonia.transcriptome.eu/exon.php?page=display&transcript=3759410
3764567	3764527	39329	3764527	http://amazonia.transcriptome.eu/exon.php?page=display&transcript=3764527
3773435	3773426	NPTX1	3773426	http://amazonia.transcriptome.eu/exon.php?page=display&transcript=3773426
3773634	3773594	AATK	3773594	http://amazonia.transcriptome.eu/exon.php?page=display&transcript=3773594
3787884	3787855	LIPG	3787855	http://amazonia.transcriptome.eu/exon.php?page=display&transcript=3787855
3792287	3792273		3792273	http://amazonia.transcriptome.eu/exon.php?page=display&transcript=3792273
3796529	3796428	MYOM1	3796428	http://amazonia.transcriptome.eu/exon.php?page=display&transcript=3796428
3814039	3814033	MBP	3814033	http://amazonia.transcriptome.eu/exon.php?page=display&transcript=3814033
3818304	3818268	ACSBG2	3818268	http://amazonia.transcriptome.eu/exon.php?page=display&transcript=3818268
3825350	3825292		3825292	http://amazonia.transcriptome.eu/exon.php?page=display&transcript=3825292
3826228	3826226	ACTR2	3826226	http://amazonia.transcriptome.eu/exon.php?page=display&transcript=3826226
3830055	3830051	SCN1B	3830051	http://amazonia.transcriptome.eu/exon.php?page=display&transcript=3830051
3830848	3830825	C19orf55	3830825	http://amazonia.transcriptome.eu/exon.php?page=display&transcript=3830825
3832891	3832887		3832887	http://amazonia.transcriptome.eu/exon.php?page=display&transcript=3832887
3839547	3839538	KLK3	3839538	http://amazonia.transcriptome.eu/exon.php?page=display&transcript=3839538
3842395	3842379	EPN1	3842379	http://amazonia.transcriptome.eu/exon.php?page=display&transcript=3842379
3852256	3852133	CACNA1A	3852133	http://amazonia.transcriptome.eu/exon.php?page=display&transcript=3852133
3852839	3852832	EMR3	3852832	http://amazonia.transcriptome.eu/exon.php?page=display&transcript=3852832
3858920	3858907	SLC7A10	3858907	http://amazonia.transcriptome.eu/exon.php?page=display&transcript=3858907
3860840	3860824		3860824	http://amazonia.transcriptome.eu/exon.php?page=display&transcript=3860824
3861882	3861881	SYCN	3861881	http://amazonia.transcriptome.eu/exon.php?page=display&transcript=3861881
3863375	3863342	ATP1A3	3863342	http://amazonia.transcriptome.eu/exon.php?page=display&transcript=3863342
3884272	3884266	NNAT	3884266	http://amazonia.transcriptome.eu/exon.php?page=display&transcript=3884266
3885470	3885464		3885464	http://amazonia.transcriptome.eu/exon.php?page=display&transcript=3885464
3890653	3890640	PCK1	3890640	http://amazonia.transcriptome.eu/exon.php?page=display&transcript=3890640
3902282	3902278		3902278	http://amazonia.transcriptome.eu/exon.php?page=display&transcript=3902278
3902300	3902296		3902296	http://amazonia.transcriptome.eu/exon.php?page=display&transcript=3902296
3902590	3902560	DUSP15	3902560	http://amazonia.transcriptome.eu/exon.php?page=display&transcript=3902560
3904649	3904594	C20orf117	3904594	http://amazonia.transcriptome.eu/exon.php?page=display&transcript=3904594
3913904	3913892	EEF1A2	3913892	http://amazonia.transcriptome.eu/exon.php?page=display&transcript=3913892
3921615	3921599	PCP4	3921599	http://amazonia.transcriptome.eu/exon.php?page=display&transcript=3921599
3922017	3921992	FAM3B	3921992	http://amazonia.transcriptome.eu/exon.php?page=display&transcript=3921992
3924914	3924869	TPTE	3924869	http://amazonia.transcriptome.eu/exon.php?page=display&transcript=3924869
3928259	3928211	GRIK1	3928211	http://amazonia.transcriptome.eu/exon.php?page=display&transcript=3928211
3928759	3928668	TIAM1	3928668	http://amazonia.transcriptome.eu/exon.php?page=display&transcript=3928668
3938631	3938384		3938384	http://amazonia.transcriptome.eu/exon.php?page=display&transcript=3938384
3945989	3945942	CACNA1I	3945942	http://amazonia.transcriptome.eu/exon.php?page=display&transcript=3945942
3950854	3950846	MIOX	3950846	http://amazonia.transcriptome.eu/exon.php?page=display&transcript=3950846
3954558	3954555	DKFZP434P211	3954555	http://amazonia.transcriptome.eu/exon.php?page=display&transcript=3954555
3957487	3957486	DUSP18	3957486	http://amazonia.transcriptome.eu/exon.php?page=display&transcript=3957486
3960286	3960276	C22orf23	3960276	http://amazonia.transcriptome.eu/exon.php?page=display&transcript=3960276
3974022	3974019		3974019	http://amazonia.transcriptome.eu/exon.php?page=display&transcript=3974019
3976565	3976559	SSX1	3976559	http://amazonia.transcriptome.eu/exon.php?page=display&transcript=3976559
3999041	3999033		3999033	http://amazonia.transcriptome.eu/exon.php?page=display&transcript=3999033
4007128	4007126	SYN1	4007126	http://amazonia.transcriptome.eu/exon.php?page=display&transcript=4007126
4026867	4026842		4026842	http://amazonia.transcriptome.eu/exon.php?page=display&transcript=4026842
4036741	4036713		4036713	http://amazonia.transcriptome.eu/exon.php?page=display&transcript=4036713
4037452	4037450		4037450	http://amazonia.transcriptome.eu/exon.php?page=display&transcript=4037450
4044852	4044835		4044835	http://amazonia.transcriptome.eu/exon.php?page=display&transcript=4044835
4054491	4054481	GABRD	4054481	http://amazonia.transcriptome.eu/exon.php?page=display&transcript=4054481
2322248	2322226	CLCNKA	2322226	http://amazonia.transcriptome.eu/exon.php?page=display&transcript=2322226
2322601	2322598		2322598	http://amazonia.transcriptome.eu/exon.php?page=display&transcript=2322598
2330726	2330723	DNALI1	2330723	http://amazonia.transcriptome.eu/exon.php?page=display&transcript=2330723
2344892	2344888	CYR61	2344888	http://amazonia.transcriptome.eu/exon.php?page=display&transcript=2344888
2348996	2348992		2348992	http://amazonia.transcriptome.eu/exon.php?page=display&transcript=2348992
2353996	2353988		2353988	http://amazonia.transcriptome.eu/exon.php?page=display&transcript=2353988
2380445	2380440	SPATA17	2380440	http://amazonia.transcriptome.eu/exon.php?page=display&transcript=2380440
2398625	2398601	MSTP9	2398601	http://amazonia.transcriptome.eu/exon.php?page=display&transcript=2398601
2399336	2399302	ALDH4A1	2399302	http://amazonia.transcriptome.eu/exon.php?page=display&transcript=2399302
2402471	2402459	STMN1	2402459	http://amazonia.transcriptome.eu/exon.php?page=display&transcript=2402459
2402543	2402536	TRIM63	2402536	http://amazonia.transcriptome.eu/exon.php?page=display&transcript=2402536
2403231	2403215		2403215	http://amazonia.transcriptome.eu/exon.php?page=display&transcript=2403215
2409851	2409847		2409847	http://amazonia.transcriptome.eu/exon.php?page=display&transcript=2409847
2412339	2412312	C1orf34	2412312	http://amazonia.transcriptome.eu/exon.php?page=display&transcript=2412312
2416697	2416672		2416672	http://amazonia.transcriptome.eu/exon.php?page=display&transcript=2416672
2427623	2427619	KCNA3	2427619	http://amazonia.transcriptome.eu/exon.php?page=display&transcript=2427619
2433122	2433120		2433120	http://amazonia.transcriptome.eu/exon.php?page=display&transcript=2433120
2434047	2434031	HIST2H3D	2434031	http://amazonia.transcriptome.eu/exon.php?page=display&transcript=2434031
2435993	2435989	S100A8	2435989	http://amazonia.transcriptome.eu/exon.php?page=display&transcript=2435989
2439010	2439001	FCRL3	2439001	http://amazonia.transcriptome.eu/exon.php?page=display&transcript=2439001
2444483	2444451	GAS5	2444451	http://amazonia.transcriptome.eu/exon.php?page=display&transcript=2444451
2462223	2462160	NID1	2462160	http://amazonia.transcriptome.eu/exon.php?page=display&transcript=2462160
2473741	2473735	HADHB	2473735	http://amazonia.transcriptome.eu/exon.php?page=display&transcript=2473735
2478277	2478269	TMEM178	2478269	http://amazonia.transcriptome.eu/exon.php?page=display&transcript=2478269
2480537	2480520	RHOQ	2480520	http://amazonia.transcriptome.eu/exon.php?page=display&transcript=2480520
2513798	2513758	CMYA3	2513758	http://amazonia.transcriptome.eu/exon.php?page=display&transcript=2513758
2534416	2534354	LRRFIP1	2534354	http://amazonia.transcriptome.eu/exon.php?page=display&transcript=2534354
2547288	2547286	KRT18	2547286	http://amazonia.transcriptome.eu/exon.php?page=display&transcript=2547286
2555673	2555630	CCT4	2555630	http://amazonia.transcriptome.eu/exon.php?page=display&transcript=2555630
2558228	2558150	AAK1	2558150	http://amazonia.transcriptome.eu/exon.php?page=display&transcript=2558150
2584990	2584957	SCN3A	2584957	http://amazonia.transcriptome.eu/exon.php?page=display&transcript=2584957
2594929	2594905	ALS2CR11	2594905	http://amazonia.transcriptome.eu/exon.php?page=display&transcript=2594905
2599305	2599303	IL8RA	2599303	http://amazonia.transcriptome.eu/exon.php?page=display&transcript=2599303
2602407	2602403		2602403	http://amazonia.transcriptome.eu/exon.php?page=display&transcript=2602403
2602783	2602770	DNER	2602770	http://amazonia.transcriptome.eu/exon.php?page=display&transcript=2602770
2607177	2607110	HDLBP	2607110	http://amazonia.transcriptome.eu/exon.php?page=display&transcript=2607110
2617223	2617188	ITGA9	2617188	http://amazonia.transcriptome.eu/exon.php?page=display&transcript=2617188
2623824	2623821	PHF7	2623821	http://amazonia.transcriptome.eu/exon.php?page=display&transcript=2623821
2649622	2649609	MLF1	2649609	http://amazonia.transcriptome.eu/exon.php?page=display&transcript=2649609
2654509	2654454	SOX2	2654454	http://amazonia.transcriptome.eu/exon.php?page=display&transcript=2654454
2674633	2674602	MST1	2674602	http://amazonia.transcriptome.eu/exon.php?page=display&transcript=2674602
2683221	2683216		2683216	http://amazonia.transcriptome.eu/exon.php?page=display&transcript=2683216
2684453	2684440	CYP51A1	2684440	http://amazonia.transcriptome.eu/exon.php?page=display&transcript=2684440
2695499	2695453	CPNE4	2695453	http://amazonia.transcriptome.eu/exon.php?page=display&transcript=2695453
2703403	2703377	B3GALNT1	2703377	http://amazonia.transcriptome.eu/exon.php?page=display&transcript=2703377
2712368	2712236	MUC4	2712236	http://amazonia.transcriptome.eu/exon.php?page=display&transcript=2712236
2748348	2748346		2748346	http://amazonia.transcriptome.eu/exon.php?page=display&transcript=2748346
2773339	2773333	HNRPA1P5	2773333	http://amazonia.transcriptome.eu/exon.php?page=display&transcript=2773333
2779283	2779271	ADH1C	2779271	http://amazonia.transcriptome.eu/exon.php?page=display&transcript=2779271
2800729	2800711	ADCY2	2800711	http://amazonia.transcriptome.eu/exon.php?page=display&transcript=2800711
2837322	2837266		2837266	http://amazonia.transcriptome.eu/exon.php?page=display&transcript=2837266
2853410	2853388	C5orf33	2853388	http://amazonia.transcriptome.eu/exon.php?page=display&transcript=2853388
2855296	2855285	SEPP1	2855285	http://amazonia.transcriptome.eu/exon.php?page=display&transcript=2855285
2881426	2881413	RPS14	2881413	http://amazonia.transcriptome.eu/exon.php?page=display&transcript=2881413
2884894	2884845	GABRB2	2884845	http://amazonia.transcriptome.eu/exon.php?page=display&transcript=2884845
2886214	2886174	SLIT3	2886174	http://amazonia.transcriptome.eu/exon.php?page=display&transcript=2886174
2891572	2891556		2891556	http://amazonia.transcriptome.eu/exon.php?page=display&transcript=2891556
2897933	2897919	FLJ22536	2897919	http://amazonia.transcriptome.eu/exon.php?page=display&transcript=2897919
2899178	2899176	HIST1H2BD	2899176	http://amazonia.transcriptome.eu/exon.php?page=display&transcript=2899176
2904023	2904000	LOC442205///LOC651929	2904000	http://amazonia.transcriptome.eu/exon.php?page=display&transcript=2904000
2924145	2924081	TCBA1	2924081	http://amazonia.transcriptome.eu/exon.php?page=display&transcript=2924081
2959276	2959255	RPL9	2959255	http://amazonia.transcriptome.eu/exon.php?page=display&transcript=2959255
2960050	2960010		2960010	http://amazonia.transcriptome.eu/exon.php?page=display&transcript=2960010
2995110	2995076		2995076	http://amazonia.transcriptome.eu/exon.php?page=display&transcript=2995076
3007744	3007740		3007740	http://amazonia.transcriptome.eu/exon.php?page=display&transcript=3007740
3015687	3015682	PCOLCE	3015682	http://amazonia.transcriptome.eu/exon.php?page=display&transcript=3015682
3027082	3027074		3027074	http://amazonia.transcriptome.eu/exon.php?page=display&transcript=3027074
3043921	3043895	SCRN1	3043895	http://amazonia.transcriptome.eu/exon.php?page=display&transcript=3043895
3049304	3049292	IGFBP3	3049292	http://amazonia.transcriptome.eu/exon.php?page=display&transcript=3049292
3053471	3053451		3053451	http://amazonia.transcriptome.eu/exon.php?page=display&transcript=3053451
3078447	3078435	PDIA4	3078435	http://amazonia.transcriptome.eu/exon.php?page=display&transcript=3078435
3084759	3084756		3084756	http://amazonia.transcriptome.eu/exon.php?page=display&transcript=3084756
3089120	3089102		3089102	http://amazonia.transcriptome.eu/exon.php?page=display&transcript=3089102
3091024	3091000	KIAA1328	3091000	http://amazonia.transcriptome.eu/exon.php?page=display&transcript=3091000
3092470	3092415	RBPMS	3092415	http://amazonia.transcriptome.eu/exon.php?page=display&transcript=3092415
3124697	3124652		3124652	http://amazonia.transcriptome.eu/exon.php?page=display&transcript=3124652
3127186	3127156	GFRA2	3127156	http://amazonia.transcriptome.eu/exon.php?page=display&transcript=3127156
3127752	3127745	TNFRSF10D	3127745	http://amazonia.transcriptome.eu/exon.php?page=display&transcript=3127745
3129097	3129065	CLU	3129065	http://amazonia.transcriptome.eu/exon.php?page=display&transcript=3129065
3140582	3140571	RPL7	3140571	http://amazonia.transcriptome.eu/exon.php?page=display&transcript=3140571
3145996	3145980	HRSP12	3145980	http://amazonia.transcriptome.eu/exon.php?page=display&transcript=3145980
3151637	3151607	FBXO32	3151607	http://amazonia.transcriptome.eu/exon.php?page=display&transcript=3151607
3156425	3156307	PTK2	3156307	http://amazonia.transcriptome.eu/exon.php?page=display&transcript=3156307
3156557	3156541		3156541	http://amazonia.transcriptome.eu/exon.php?page=display&transcript=3156541
3184967	3184940		3184940	http://amazonia.transcriptome.eu/exon.php?page=display&transcript=3184940
3190283	3190242	DNM1	3190242	http://amazonia.transcriptome.eu/exon.php?page=display&transcript=3190242
3195911	3195910	LOC729468///LOC284964///PGM5P2	3195910	http://amazonia.transcriptome.eu/exon.php?page=display&transcript=3195910
3203865	3203855	LOC340184	3203855	http://amazonia.transcriptome.eu/exon.php?page=display&transcript=3203855
3216797	3216752	ANKRD18B	3216752	http://amazonia.transcriptome.eu/exon.php?page=display&transcript=3216752
3220676	3220673	LTB4DH	3220673	http://amazonia.transcriptome.eu/exon.php?page=display&transcript=3220673
3221964	3221916	AKNA	3221916	http://amazonia.transcriptome.eu/exon.php?page=display&transcript=3221916
3225240	3225224	RNU4B1	3225224	http://amazonia.transcriptome.eu/exon.php?page=display&transcript=3225224
3230292	3230282	AGPAT2	3230282	http://amazonia.transcriptome.eu/exon.php?page=display&transcript=3230282
3233125	3233119	AKR1C4	3233119	http://amazonia.transcriptome.eu/exon.php?page=display&transcript=3233119
3283345	3283240	KIAA1462	3283240	http://amazonia.transcriptome.eu/exon.php?page=display&transcript=3283240
3283518	3283509		3283509	http://amazonia.transcriptome.eu/exon.php?page=display&transcript=3283509
3284346	3284302	NRP1	3284302	http://amazonia.transcriptome.eu/exon.php?page=display&transcript=3284302
3286787	3286776	C10orf10	3286776	http://amazonia.transcriptome.eu/exon.php?page=display&transcript=3286776
3292428	3292413	DNAJC12	3292413	http://amazonia.transcriptome.eu/exon.php?page=display&transcript=3292413
3330036	3329983		3329983	http://amazonia.transcriptome.eu/exon.php?page=display&transcript=3329983
3333461	3333443	ASRGL1	3333443	http://amazonia.transcriptome.eu/exon.php?page=display&transcript=3333443
3348808	3348790	DIXDC1	3348790	http://amazonia.transcriptome.eu/exon.php?page=display&transcript=3348790
3356631	3356539	HNT	3356539	http://amazonia.transcriptome.eu/exon.php?page=display&transcript=3356539
3358650	3358618	MUC6	3358618	http://amazonia.transcriptome.eu/exon.php?page=display&transcript=3358618
3359842	3359780		3359780	http://amazonia.transcriptome.eu/exon.php?page=display&transcript=3359780
3360421	3360417	HBD	3360417	http://amazonia.transcriptome.eu/exon.php?page=display&transcript=3360417
3364812	3364759		3364759	http://amazonia.transcriptome.eu/exon.php?page=display&transcript=3364759
3373994	3373984		3373984	http://amazonia.transcriptome.eu/exon.php?page=display&transcript=3373984
3376722	3376714	LRP16	3376714	http://amazonia.transcriptome.eu/exon.php?page=display&transcript=3376714
3394113	3394092	SLC37A4	3394092	http://amazonia.transcriptome.eu/exon.php?page=display&transcript=3394092
3396608	3396593	FEZ1	3396593	http://amazonia.transcriptome.eu/exon.php?page=display&transcript=3396593
3410389	3410384	RPL12	3410384	http://amazonia.transcriptome.eu/exon.php?page=display&transcript=3410384
3417117	3417075		3417075	http://amazonia.transcriptome.eu/exon.php?page=display&transcript=3417075
3418264	3418249	KIF5A	3418249	http://amazonia.transcriptome.eu/exon.php?page=display&transcript=3418249
3426746	3426731		3426731	http://amazonia.transcriptome.eu/exon.php?page=display&transcript=3426731
3437528	3437500		3437500	http://amazonia.transcriptome.eu/exon.php?page=display&transcript=3437500
3441799	3441685	VWF	3441685	http://amazonia.transcriptome.eu/exon.php?page=display&transcript=3441685
3443073	3443068	LOC729150///LOC727970///LOC728700///LOC652670///LOC727951///LOC728309///LOC729510///LOC730861///LOC732384///LOC730913///LOC731943///LOC730993///LOC731260///LOC649314///LOC731542///LOC731599///LOC731051	3443068	http://amazonia.transcriptome.eu/exon.php?page=display&transcript=3443068
3493550	3493543	KLF5	3493543	http://amazonia.transcriptome.eu/exon.php?page=display&transcript=3493543
3502871	3502829	GAS6	3502829	http://amazonia.transcriptome.eu/exon.php?page=display&transcript=3502829
3504297	3504226	CRYL1	3504226	http://amazonia.transcriptome.eu/exon.php?page=display&transcript=3504226
3513535	3513514	P2RY5	3513514	http://amazonia.transcriptome.eu/exon.php?page=display&transcript=3513514
3553558	3553531	TNFAIP2	3553531	http://amazonia.transcriptome.eu/exon.php?page=display&transcript=3553531
3571742	3571727	ALDH6A1	3571727	http://amazonia.transcriptome.eu/exon.php?page=display&transcript=3571727
3579160	3579114		3579114	http://amazonia.transcriptome.eu/exon.php?page=display&transcript=3579114
3599286	3599280		3599280	http://amazonia.transcriptome.eu/exon.php?page=display&transcript=3599280
3622132	3622116	SORD	3622116	http://amazonia.transcriptome.eu/exon.php?page=display&transcript=3622116
3630830	3630736		3630736	http://amazonia.transcriptome.eu/exon.php?page=display&transcript=3630736
3631244	3631214	TLE3	3631214	http://amazonia.transcriptome.eu/exon.php?page=display&transcript=3631214
3635939	3635927	RPS17	3635927	http://amazonia.transcriptome.eu/exon.php?page=display&transcript=3635927
3638547	3638546	PLIN	3638546	http://amazonia.transcriptome.eu/exon.php?page=display&transcript=3638546
3641833	3641823	PRKXP1	3641823	http://amazonia.transcriptome.eu/exon.php?page=display&transcript=3641823
3642670	3642664		3642664	http://amazonia.transcriptome.eu/exon.php?page=display&transcript=3642664
3642681	3642675		3642675	http://amazonia.transcriptome.eu/exon.php?page=display&transcript=3642675
3644518	3644510	RAB26	3644510	http://amazonia.transcriptome.eu/exon.php?page=display&transcript=3644510
3655074	3655060	ATP2A1	3655060	http://amazonia.transcriptome.eu/exon.php?page=display&transcript=3655060
3675318	3675308	FBXL16	3675308	http://amazonia.transcriptome.eu/exon.php?page=display&transcript=3675308
3675723	3675712	TPSAB1	3675712	http://amazonia.transcriptome.eu/exon.php?page=display&transcript=3675712
3679976	3679959	EMP2	3679959	http://amazonia.transcriptome.eu/exon.php?page=display&transcript=3679959
3682107	3682028	MYH11	3682028	http://amazonia.transcriptome.eu/exon.php?page=display&transcript=3682028
3697189	3697183	LOC92154	3697183	http://amazonia.transcriptome.eu/exon.php?page=display&transcript=3697183
3702988	3702956		3702956	http://amazonia.transcriptome.eu/exon.php?page=display&transcript=3702956
3714741	3714729		3714729	http://amazonia.transcriptome.eu/exon.php?page=display&transcript=3714729
3729540	3729528	PPM1D	3729528	http://amazonia.transcriptome.eu/exon.php?page=display&transcript=3729528
3730820	3730806	MAP3K3	3730806	http://amazonia.transcriptome.eu/exon.php?page=display&transcript=3730806
3742823	3742783		3742783	http://amazonia.transcriptome.eu/exon.php?page=display&transcript=3742783
3747814	3747812	PEMT	3747812	http://amazonia.transcriptome.eu/exon.php?page=display&transcript=3747812
3749304	3749259	LOC650517	3749259	http://amazonia.transcriptome.eu/exon.php?page=display&transcript=3749259
3753845	3753833		3753833	http://amazonia.transcriptome.eu/exon.php?page=display&transcript=3753833
3759016	3759006		3759006	http://amazonia.transcriptome.eu/exon.php?page=display&transcript=3759006
3770367	3770361	CD300LF	3770361	http://amazonia.transcriptome.eu/exon.php?page=display&transcript=3770361
3795971	3795942	YES1	3795942	http://amazonia.transcriptome.eu/exon.php?page=display&transcript=3795942
3799297	3799270	GPR125	3799270	http://amazonia.transcriptome.eu/exon.php?page=display&transcript=3799270
3802641	3802602	CDH2	3802602	http://amazonia.transcriptome.eu/exon.php?page=display&transcript=3802602
3813299	3813297	CYB5A	3813297	http://amazonia.transcriptome.eu/exon.php?page=display&transcript=3813297
3815500	3815493	HMHA1	3815493	http://amazonia.transcriptome.eu/exon.php?page=display&transcript=3815493
3816835	3816834		3816834	http://amazonia.transcriptome.eu/exon.php?page=display&transcript=3816834
3834447	3834439	DMRTC2	3834439	http://amazonia.transcriptome.eu/exon.php?page=display&transcript=3834439
3835904	3835891		3835891	http://amazonia.transcriptome.eu/exon.php?page=display&transcript=3835891
3839911	3839910	FPR2	3839910	http://amazonia.transcriptome.eu/exon.php?page=display&transcript=3839910
3844409	3844404	FLJ45445///FLJ45340///LOC727755///LOC729660///LOC653340///LOC728105///LOC441124///LOC730234///LOC728797///LOC730375///LOC730578///LOC730376	3844404	http://amazonia.transcriptome.eu/exon.php?page=display&transcript=3844404
3847973	3847959	TUBB4	3847959	http://amazonia.transcriptome.eu/exon.php?page=display&transcript=3847959
3849052	3849044		3849044	http://amazonia.transcriptome.eu/exon.php?page=display&transcript=3849044
3860299	3860296	COX7A1	3860296	http://amazonia.transcriptome.eu/exon.php?page=display&transcript=3860296
3870386	3870361		3870361	http://amazonia.transcriptome.eu/exon.php?page=display&transcript=3870361
3870765	3870758	LILRA5	3870758	http://amazonia.transcriptome.eu/exon.php?page=display&transcript=3870758
3890599	3890597	RBM38	3890597	http://amazonia.transcriptome.eu/exon.php?page=display&transcript=3890597
3891344	3891342	TUBB1	3891342	http://amazonia.transcriptome.eu/exon.php?page=display&transcript=3891342
3895140	3895118	CPXM1	3895118	http://amazonia.transcriptome.eu/exon.php?page=display&transcript=3895118
3907240	3907234	SDC4	3907234	http://amazonia.transcriptome.eu/exon.php?page=display&transcript=3907234
3920225	3920171	SIM2	3920171	http://amazonia.transcriptome.eu/exon.php?page=display&transcript=3920171
3936775	3936713	DGCR5	3936713	http://amazonia.transcriptome.eu/exon.php?page=display&transcript=3936713
3944588	3944564		3944564	http://amazonia.transcriptome.eu/exon.php?page=display&transcript=3944564
3953578	3953556	LOC728300///LOC730933	3953556	http://amazonia.transcriptome.eu/exon.php?page=display&transcript=3953556
3960576	3960478		3960478	http://amazonia.transcriptome.eu/exon.php?page=display&transcript=3960478
4008431	4008427	NUDT11	4008427	http://amazonia.transcriptome.eu/exon.php?page=display&transcript=4008427
4019175	4019160	KLHL13	4019160	http://amazonia.transcriptome.eu/exon.php?page=display&transcript=4019160
4040645	4040636		4040636	http://amazonia.transcriptome.eu/exon.php?page=display&transcript=4040636
4042516	4042505		4042505	http://amazonia.transcriptome.eu/exon.php?page=display&transcript=4042505
4044325	4044320	PDE4DIP	4044320	http://amazonia.transcriptome.eu/exon.php?page=display&transcript=4044320
4046066	4046037	ALDH4A1	4046037	http://amazonia.transcriptome.eu/exon.php?page=display&transcript=4046037
4051116	4051114	LOC643762///LOC642389	4051114	http://amazonia.transcriptome.eu/exon.php?page=display&transcript=4051114
2316954	2316953		2316953	http://amazonia.transcriptome.eu/exon.php?page=display&transcript=2316953
2324600	2324594	ELA3A	2324594	http://amazonia.transcriptome.eu/exon.php?page=display&transcript=2324594
2328954	2328936	ZBTB8	2328936	http://amazonia.transcriptome.eu/exon.php?page=display&transcript=2328936
2331688	2331679	MFSD2	2331679	http://amazonia.transcriptome.eu/exon.php?page=display&transcript=2331679
2334166	2334163	RPS8	2334163	http://amazonia.transcriptome.eu/exon.php?page=display&transcript=2334163
2334406	2334404		2334404	http://amazonia.transcriptome.eu/exon.php?page=display&transcript=2334404
2336606	2336585	SCP2	2336585	http://amazonia.transcriptome.eu/exon.php?page=display&transcript=2336585
2340189	2340186		2340186	http://amazonia.transcriptome.eu/exon.php?page=display&transcript=2340186
2341086	2341083		2341083	http://amazonia.transcriptome.eu/exon.php?page=display&transcript=2341083
2344443	2344393		2344393	http://amazonia.transcriptome.eu/exon.php?page=display&transcript=2344393
2349890	2349863		2349863	http://amazonia.transcriptome.eu/exon.php?page=display&transcript=2349863
2362927	2362892	ATP1A2	2362892	http://amazonia.transcriptome.eu/exon.php?page=display&transcript=2362892
2372109	2372103	PRG4	2372103	http://amazonia.transcriptome.eu/exon.php?page=display&transcript=2372103
2375883	2375877	BSG	2375877	http://amazonia.transcriptome.eu/exon.php?page=display&transcript=2375877
2396442	2396415	MASP2	2396415	http://amazonia.transcriptome.eu/exon.php?page=display&transcript=2396415
2398923	2398894		2398894	http://amazonia.transcriptome.eu/exon.php?page=display&transcript=2398894
2400602	2400598		2400598	http://amazonia.transcriptome.eu/exon.php?page=display&transcript=2400598
2402119	2402111	C1orf63	2402111	http://amazonia.transcriptome.eu/exon.php?page=display&transcript=2402111
2422758	2422722	TGFBR3	2422722	http://amazonia.transcriptome.eu/exon.php?page=display&transcript=2422722
2440394	2440385		2440385	http://amazonia.transcriptome.eu/exon.php?page=display&transcript=2440385
2447090	2447066	GLUL	2447066	http://amazonia.transcriptome.eu/exon.php?page=display&transcript=2447066
2447351	2447324	NMNAT2	2447324	http://amazonia.transcriptome.eu/exon.php?page=display&transcript=2447324
2447934	2447877	FAM129A	2447877	http://amazonia.transcriptome.eu/exon.php?page=display&transcript=2447877
2449605	2449559		2449559	http://amazonia.transcriptome.eu/exon.php?page=display&transcript=2449559
2452005	2451958	PLEKHA6	2451958	http://amazonia.transcriptome.eu/exon.php?page=display&transcript=2451958
2459527	2459487		2459487	http://amazonia.transcriptome.eu/exon.php?page=display&transcript=2459487
2461761	2461755	DKFZp779O175	2461755	http://amazonia.transcriptome.eu/exon.php?page=display&transcript=2461755
2464931	2464909		2464909	http://amazonia.transcriptome.eu/exon.php?page=display&transcript=2464909
2467190	2467178		2467178	http://amazonia.transcriptome.eu/exon.php?page=display&transcript=2467178
2469259	2469252		2469252	http://amazonia.transcriptome.eu/exon.php?page=display&transcript=2469252
2469930	2469910	LPIN1	2469910	http://amazonia.transcriptome.eu/exon.php?page=display&transcript=2469910
2482522	2482505		2482505	http://amazonia.transcriptome.eu/exon.php?page=display&transcript=2482505
2491291	2491271	TMSB10	2491271	http://amazonia.transcriptome.eu/exon.php?page=display&transcript=2491271
2491662	2491661		2491661	http://amazonia.transcriptome.eu/exon.php?page=display&transcript=2491661
2493577	2493551		2493551	http://amazonia.transcriptome.eu/exon.php?page=display&transcript=2493551
2493868	2493858	MAL	2493858	http://amazonia.transcriptome.eu/exon.php?page=display&transcript=2493858
2494870	2494868		2494868	http://amazonia.transcriptome.eu/exon.php?page=display&transcript=2494868
2503172	2503109	EPB41L5	2503109	http://amazonia.transcriptome.eu/exon.php?page=display&transcript=2503109
2506065	2505993	ACTBL1	2505993	http://amazonia.transcriptome.eu/exon.php?page=display&transcript=2505993
2506194	2506185		2506185	http://amazonia.transcriptome.eu/exon.php?page=display&transcript=2506185
2506248	2506204	FLJ41352	2506204	http://amazonia.transcriptome.eu/exon.php?page=display&transcript=2506204
2511170	2511153	KCNJ3	2511153	http://amazonia.transcriptome.eu/exon.php?page=display&transcript=2511153
2516034	2516023		2516023	http://amazonia.transcriptome.eu/exon.php?page=display&transcript=2516023
2521077	2521070		2521070	http://amazonia.transcriptome.eu/exon.php?page=display&transcript=2521070
2523159	2523144	DKFZp779O175	2523144	http://amazonia.transcriptome.eu/exon.php?page=display&transcript=2523144
2532732	2532699		2532699	http://amazonia.transcriptome.eu/exon.php?page=display&transcript=2532699
2533794	2533670	CENTG2	2533670	http://amazonia.transcriptome.eu/exon.php?page=display&transcript=2533670
2549616	2549565	SLC8A1	2549565	http://amazonia.transcriptome.eu/exon.php?page=display&transcript=2549565
2562737	2562729	REEP1	2562729	http://amazonia.transcriptome.eu/exon.php?page=display&transcript=2562729
2563796	2563785	IGKC	2563785	http://amazonia.transcriptome.eu/exon.php?page=display&transcript=2563785
2564387	2564384		2564384	http://amazonia.transcriptome.eu/exon.php?page=display&transcript=2564384
2570428	2570422	LOC729260	2570422	http://amazonia.transcriptome.eu/exon.php?page=display&transcript=2570422
2585444	2585400	SCN9A	2585400	http://amazonia.transcriptome.eu/exon.php?page=display&transcript=2585400
2597397	2597389	MYL1	2597389	http://amazonia.transcriptome.eu/exon.php?page=display&transcript=2597389
2615082	2615060	RBMS3	2615060	http://amazonia.transcriptome.eu/exon.php?page=display&transcript=2615060
2622929	2622912		2622912	http://amazonia.transcriptome.eu/exon.php?page=display&transcript=2622912
2624152	2624147	ITIH1	2624147	http://amazonia.transcriptome.eu/exon.php?page=display&transcript=2624147
2630163	2630161	HNRPA3	2630161	http://amazonia.transcriptome.eu/exon.php?page=display&transcript=2630161
2631884	2631878	LOC402134	2631878	http://amazonia.transcriptome.eu/exon.php?page=display&transcript=2631878
2648736	2648677	MME	2648677	http://amazonia.transcriptome.eu/exon.php?page=display&transcript=2648677
2652046	2652027	CLDN11	2652027	http://amazonia.transcriptome.eu/exon.php?page=display&transcript=2652027
2654971	2654967		2654967	http://amazonia.transcriptome.eu/exon.php?page=display&transcript=2654967
2663460	2663396		2663396	http://amazonia.transcriptome.eu/exon.php?page=display&transcript=2663396
2672454	2672442	MYL3	2672442	http://amazonia.transcriptome.eu/exon.php?page=display&transcript=2672442
2690135	2690012	LSAMP	2690012	http://amazonia.transcriptome.eu/exon.php?page=display&transcript=2690012
2694324	2694314	GATA2	2694314	http://amazonia.transcriptome.eu/exon.php?page=display&transcript=2694314
2730043	2730021	UGT2B11	2730021	http://amazonia.transcriptome.eu/exon.php?page=display&transcript=2730021
2738917	2738908	RPL34	2738908	http://amazonia.transcriptome.eu/exon.php?page=display&transcript=2738908
2740267	2740067	ANK2	2740067	http://amazonia.transcriptome.eu/exon.php?page=display&transcript=2740067
2747389	2747385		2747385	http://amazonia.transcriptome.eu/exon.php?page=display&transcript=2747385
2748933	2748923		2748923	http://amazonia.transcriptome.eu/exon.php?page=display&transcript=2748923
2750333	2750332		2750332	http://amazonia.transcriptome.eu/exon.php?page=display&transcript=2750332
2750833	2750753	TLL1	2750753	http://amazonia.transcriptome.eu/exon.php?page=display&transcript=2750753
2768237	2768197	CORIN	2768197	http://amazonia.transcriptome.eu/exon.php?page=display&transcript=2768197
2770367	2770357	TXNDC9	2770357	http://amazonia.transcriptome.eu/exon.php?page=display&transcript=2770357
2778743	2778727		2778727	http://amazonia.transcriptome.eu/exon.php?page=display&transcript=2778727
2796971	2796951	PDLIM3	2796951	http://amazonia.transcriptome.eu/exon.php?page=display&transcript=2796951
2797472	2797393	FAT	2797393	http://amazonia.transcriptome.eu/exon.php?page=display&transcript=2797393
2814543	2814527		2814527	http://amazonia.transcriptome.eu/exon.php?page=display&transcript=2814527
2829468	2829463	CAMLG	2829463	http://amazonia.transcriptome.eu/exon.php?page=display&transcript=2829463
2830706	2830698		2830698	http://amazonia.transcriptome.eu/exon.php?page=display&transcript=2830698
2843621	2843619	HNRPAB	2843619	http://amazonia.transcriptome.eu/exon.php?page=display&transcript=2843619
2844413	2844410	MAML1	2844410	http://amazonia.transcriptome.eu/exon.php?page=display&transcript=2844410
2864031	2864017		2864017	http://amazonia.transcriptome.eu/exon.php?page=display&transcript=2864017
2870916	2870889	C5orf13	2870889	http://amazonia.transcriptome.eu/exon.php?page=display&transcript=2870889
2878475	2878474		2878474	http://amazonia.transcriptome.eu/exon.php?page=display&transcript=2878474
2879976	2879927	LARS	2879927	http://amazonia.transcriptome.eu/exon.php?page=display&transcript=2879927
2892996	2892979	CDYL	2892979	http://amazonia.transcriptome.eu/exon.php?page=display&transcript=2892979
2921348	2921346	C6orf51	2921346	http://amazonia.transcriptome.eu/exon.php?page=display&transcript=2921346
2926804	2926802	MYB	2926802	http://amazonia.transcriptome.eu/exon.php?page=display&transcript=2926802
2934457	2934451		2934451	http://amazonia.transcriptome.eu/exon.php?page=display&transcript=2934451
2942336	2942306		2942306	http://amazonia.transcriptome.eu/exon.php?page=display&transcript=2942306
2949723	2949622	CREBL1	2949622	http://amazonia.transcriptome.eu/exon.php?page=display&transcript=2949622
2982637	2982630		2982630	http://amazonia.transcriptome.eu/exon.php?page=display&transcript=2982630
2988741	2988726		2988726	http://amazonia.transcriptome.eu/exon.php?page=display&transcript=2988726
2991106	2991103		2991103	http://amazonia.transcriptome.eu/exon.php?page=display&transcript=2991103
3052778	3052763	LOC641717	3052763	http://amazonia.transcriptome.eu/exon.php?page=display&transcript=3052763
3055824	3055785	DKFZP434A0131	3055785	http://amazonia.transcriptome.eu/exon.php?page=display&transcript=3055785
3057163	3057153	LOC541473	3057153	http://amazonia.transcriptome.eu/exon.php?page=display&transcript=3057153
3062084	3062082	PDK4	3062082	http://amazonia.transcriptome.eu/exon.php?page=display&transcript=3062082
3070643	3070610	FLJ35834	3070610	http://amazonia.transcriptome.eu/exon.php?page=display&transcript=3070610
3082425	3082373		3082373	http://amazonia.transcriptome.eu/exon.php?page=display&transcript=3082373
3083444	3083438		3083438	http://amazonia.transcriptome.eu/exon.php?page=display&transcript=3083438
3092282	3092276		3092276	http://amazonia.transcriptome.eu/exon.php?page=display&transcript=3092276
3108497	3108489	LAPTM4B	3108489	http://amazonia.transcriptome.eu/exon.php?page=display&transcript=3108489
3121070	3121054	LOC729754///LOC729891///LOC400723	3121054	http://amazonia.transcriptome.eu/exon.php?page=display&transcript=3121054
3136137	3136129		3136129	http://amazonia.transcriptome.eu/exon.php?page=display&transcript=3136129
3138513	3138464	PDE7A	3138464	http://amazonia.transcriptome.eu/exon.php?page=display&transcript=3138464
3157832	3157817		3157817	http://amazonia.transcriptome.eu/exon.php?page=display&transcript=3157817
3174125	3174121	MAMDC2	3174121	http://amazonia.transcriptome.eu/exon.php?page=display&transcript=3174121
3174826	3174816	ANXA1	3174816	http://amazonia.transcriptome.eu/exon.php?page=display&transcript=3174816
3182961	3182957		3182957	http://amazonia.transcriptome.eu/exon.php?page=display&transcript=3182957
3191737	3191724		3191724	http://amazonia.transcriptome.eu/exon.php?page=display&transcript=3191724
3195200	3195174	MAN1B1	3195174	http://amazonia.transcriptome.eu/exon.php?page=display&transcript=3195174
3203173	3203162		3203162	http://amazonia.transcriptome.eu/exon.php?page=display&transcript=3203162
3216687	3216671	CTSL2	3216671	http://amazonia.transcriptome.eu/exon.php?page=display&transcript=3216671
3218084	3218077	ALDOB	3218077	http://amazonia.transcriptome.eu/exon.php?page=display&transcript=3218077
3233651	3233605	PFKFB3	3233605	http://amazonia.transcriptome.eu/exon.php?page=display&transcript=3233605
3244541	3244539		3244539	http://amazonia.transcriptome.eu/exon.php?page=display&transcript=3244539
3244576	3244562	LOC643321	3244562	http://amazonia.transcriptome.eu/exon.php?page=display&transcript=3244562
3254000	3253994	LOC729262///LOC727807	3253994	http://amazonia.transcriptome.eu/exon.php?page=display&transcript=3253994
3259003	3258997	CYP2C19	3258997	http://amazonia.transcriptome.eu/exon.php?page=display&transcript=3258997
3275976	3275922		3275922	http://amazonia.transcriptome.eu/exon.php?page=display&transcript=3275922
3300761	3300749	RBP4	3300749	http://amazonia.transcriptome.eu/exon.php?page=display&transcript=3300749
3301529	3301512		3301512	http://amazonia.transcriptome.eu/exon.php?page=display&transcript=3301512
3308406	3308397	HSPA12A	3308397	http://amazonia.transcriptome.eu/exon.php?page=display&transcript=3308397
3317261	3317253	TSPAN32	3317253	http://amazonia.transcriptome.eu/exon.php?page=display&transcript=3317253
3320788	3320717	MICAL2	3320717	http://amazonia.transcriptome.eu/exon.php?page=display&transcript=3320717
3322261	3322251	NUCB2	3322251	http://amazonia.transcriptome.eu/exon.php?page=display&transcript=3322251
3323640	3323556	NELL1	3323556	http://amazonia.transcriptome.eu/exon.php?page=display&transcript=3323556
3326404	3326400		3326400	http://amazonia.transcriptome.eu/exon.php?page=display&transcript=3326400
3328535	3328520		3328520	http://amazonia.transcriptome.eu/exon.php?page=display&transcript=3328520
3336817	3336801	ADRBK1	3336801	http://amazonia.transcriptome.eu/exon.php?page=display&transcript=3336801
3357732	3357723		3357723	http://amazonia.transcriptome.eu/exon.php?page=display&transcript=3357723
3358207	3358201	MUCDHL	3358201	http://amazonia.transcriptome.eu/exon.php?page=display&transcript=3358201
3359137	3359134	INS-IGF2	3359134	http://amazonia.transcriptome.eu/exon.php?page=display&transcript=3359134
3360886	3360874	HPX	3360874	http://amazonia.transcriptome.eu/exon.php?page=display&transcript=3360874
3362723	3362719		3362719	http://amazonia.transcriptome.eu/exon.php?page=display&transcript=3362719
3392341	3392332	IGSF4	3392332	http://amazonia.transcriptome.eu/exon.php?page=display&transcript=3392332
3401715	3401704	CCND2	3401704	http://amazonia.transcriptome.eu/exon.php?page=display&transcript=3401704
3402583	3402571		3402571	http://amazonia.transcriptome.eu/exon.php?page=display&transcript=3402571
3402632	3402625	GAPDH	3402625	http://amazonia.transcriptome.eu/exon.php?page=display&transcript=3402625
3405148	3405032		3405032	http://amazonia.transcriptome.eu/exon.php?page=display&transcript=3405032
3405233	3405207	BCL2L14	3405207	http://amazonia.transcriptome.eu/exon.php?page=display&transcript=3405207
3406441	3406421		3406421	http://amazonia.transcriptome.eu/exon.php?page=display&transcript=3406421
3417952	3417842	LRP1	3417842	http://amazonia.transcriptome.eu/exon.php?page=display&transcript=3417842
3430570	3430552		3430552	http://amazonia.transcriptome.eu/exon.php?page=display&transcript=3430552
3458127	3458097	PRIM1	3458097	http://amazonia.transcriptome.eu/exon.php?page=display&transcript=3458097
3459616	3459604		3459604	http://amazonia.transcriptome.eu/exon.php?page=display&transcript=3459604
3473828	3473802	TAOK3	3473802	http://amazonia.transcriptome.eu/exon.php?page=display&transcript=3473802
3501741	3501661	ARHGEF7	3501661	http://amazonia.transcriptome.eu/exon.php?page=display&transcript=3501661
3505790	3505781		3505781	http://amazonia.transcriptome.eu/exon.php?page=display&transcript=3505781
3521445	3521372	DZIP1	3521372	http://amazonia.transcriptome.eu/exon.php?page=display&transcript=3521372
3532464	3532456	LOC729049	3532456	http://amazonia.transcriptome.eu/exon.php?page=display&transcript=3532456
3555077	3555067		3555067	http://amazonia.transcriptome.eu/exon.php?page=display&transcript=3555067
3567091	3567050	RTN1	3567050	http://amazonia.transcriptome.eu/exon.php?page=display&transcript=3567050
3582820	3582805	KIAA0125	3582805	http://amazonia.transcriptome.eu/exon.php?page=display&transcript=3582805
3583234	3583228		3583228	http://amazonia.transcriptome.eu/exon.php?page=display&transcript=3583228
3583949	3583929	LOC645137	3583929	http://amazonia.transcriptome.eu/exon.php?page=display&transcript=3583929
3588198	3588191		3588191	http://amazonia.transcriptome.eu/exon.php?page=display&transcript=3588191
3589804	3589799		3589799	http://amazonia.transcriptome.eu/exon.php?page=display&transcript=3589799
3613156	3613138		3613138	http://amazonia.transcriptome.eu/exon.php?page=display&transcript=3613138
3615174	3615164		3615164	http://amazonia.transcriptome.eu/exon.php?page=display&transcript=3615164
3620643	3620590	ZFP106	3620590	http://amazonia.transcriptome.eu/exon.php?page=display&transcript=3620590
3622401	3622386	GATM	3622386	http://amazonia.transcriptome.eu/exon.php?page=display&transcript=3622386
3623158	3623031		3623031	http://amazonia.transcriptome.eu/exon.php?page=display&transcript=3623031
3623439	3623424		3623424	http://amazonia.transcriptome.eu/exon.php?page=display&transcript=3623424
3623488	3623472	LOC728954///LOC731252	3623472	http://amazonia.transcriptome.eu/exon.php?page=display&transcript=3623472
3623666	3623655		3623655	http://amazonia.transcriptome.eu/exon.php?page=display&transcript=3623655
3624807	3624804	ONECUT1	3624804	http://amazonia.transcriptome.eu/exon.php?page=display&transcript=3624804
3625239	3625234	LOC162632	3625234	http://amazonia.transcriptome.eu/exon.php?page=display&transcript=3625234
3626362	3626312	ALDH1A2	3626312	http://amazonia.transcriptome.eu/exon.php?page=display&transcript=3626312
3638451	3638411	RHCG	3638411	http://amazonia.transcriptome.eu/exon.php?page=display&transcript=3638411
3644563	3644541		3644541	http://amazonia.transcriptome.eu/exon.php?page=display&transcript=3644541
3647997	3647993		3647993	http://amazonia.transcriptome.eu/exon.php?page=display&transcript=3647993
3656688	3656682		3656682	http://amazonia.transcriptome.eu/exon.php?page=display&transcript=3656682
3662212	3662201	MT1H	3662201	http://amazonia.transcriptome.eu/exon.php?page=display&transcript=3662201
3667871	3667858	HP	3667858	http://amazonia.transcriptome.eu/exon.php?page=display&transcript=3667858
3672076	3672059	KIAA0513	3672059	http://amazonia.transcriptome.eu/exon.php?page=display&transcript=3672059
3684792	3684782	CDR2	3684782	http://amazonia.transcriptome.eu/exon.php?page=display&transcript=3684782
3691333	3691326	SALL1	3691326	http://amazonia.transcriptome.eu/exon.php?page=display&transcript=3691326
3693001	3692999	MT1G	3692999	http://amazonia.transcriptome.eu/exon.php?page=display&transcript=3692999
3707645	3707642	RABEP1	3707642	http://amazonia.transcriptome.eu/exon.php?page=display&transcript=3707642
3713409	3713397		3713397	http://amazonia.transcriptome.eu/exon.php?page=display&transcript=3713397
3721404	3721400		3721400	http://amazonia.transcriptome.eu/exon.php?page=display&transcript=3721400
3726935	3726934		3726934	http://amazonia.transcriptome.eu/exon.php?page=display&transcript=3726934
3728111	3728097	AKAP1	3728097	http://amazonia.transcriptome.eu/exon.php?page=display&transcript=3728097
3737658	3737647	CHMP6	3737647	http://amazonia.transcriptome.eu/exon.php?page=display&transcript=3737647
3741830	3741800		3741800	http://amazonia.transcriptome.eu/exon.php?page=display&transcript=3741800
3743347	3743340	ASGR2	3743340	http://amazonia.transcriptome.eu/exon.php?page=display&transcript=3743340
3757199	3757177	KRT16	3757177	http://amazonia.transcriptome.eu/exon.php?page=display&transcript=3757177
3761554	3761551		3761551	http://amazonia.transcriptome.eu/exon.php?page=display&transcript=3761551
3764263	3764245		3764245	http://amazonia.transcriptome.eu/exon.php?page=display&transcript=3764245
3764642	3764592	TEX14	3764592	http://amazonia.transcriptome.eu/exon.php?page=display&transcript=3764592
3766437	3766415	SMARCD2	3766415	http://amazonia.transcriptome.eu/exon.php?page=display&transcript=3766415
3768748	3768703	ABCA9	3768703	http://amazonia.transcriptome.eu/exon.php?page=display&transcript=3768703
3771015	3770979		3770979	http://amazonia.transcriptome.eu/exon.php?page=display&transcript=3770979
3773944	3773932	ACTG1	3773932	http://amazonia.transcriptome.eu/exon.php?page=display&transcript=3773932
3778555	3778504		3778504	http://amazonia.transcriptome.eu/exon.php?page=display&transcript=3778504
3800517	3800483	LOC441811///LOC647996	3800483	http://amazonia.transcriptome.eu/exon.php?page=display&transcript=3800483
3810184	3810133		3810133	http://amazonia.transcriptome.eu/exon.php?page=display&transcript=3810133
3817610	3817602		3817602	http://amazonia.transcriptome.eu/exon.php?page=display&transcript=3817602
3821017	3821015	LDLR	3821015	http://amazonia.transcriptome.eu/exon.php?page=display&transcript=3821015
3823585	3823583	HSH2D	3823583	http://amazonia.transcriptome.eu/exon.php?page=display&transcript=3823583
3831335	3831329		3831329	http://amazonia.transcriptome.eu/exon.php?page=display&transcript=3831329
3836267	3836266		3836266	http://amazonia.transcriptome.eu/exon.php?page=display&transcript=3836266
3846853	3846831	LRG1	3846831	http://amazonia.transcriptome.eu/exon.php?page=display&transcript=3846831
3848545	3848540	CD209	3848540	http://amazonia.transcriptome.eu/exon.php?page=display&transcript=3848540
3853441	3853408		3853408	http://amazonia.transcriptome.eu/exon.php?page=display&transcript=3853408
3887052	3887049	UBE2C	3887049	http://amazonia.transcriptome.eu/exon.php?page=display&transcript=3887049
3888286	3888263	C20orf199	3888263	http://amazonia.transcriptome.eu/exon.php?page=display&transcript=3888263
3904553	3904527	NDRG3	3904527	http://amazonia.transcriptome.eu/exon.php?page=display&transcript=3904527
3933926	3933923	CBS	3933923	http://amazonia.transcriptome.eu/exon.php?page=display&transcript=3933923
3951634	3951599		3951599	http://amazonia.transcriptome.eu/exon.php?page=display&transcript=3951599
3954784	3954764	LOC51233	3954764	http://amazonia.transcriptome.eu/exon.php?page=display&transcript=3954764
3960121	3960110		3960110	http://amazonia.transcriptome.eu/exon.php?page=display&transcript=3960110
3965544	3965536	MLC1	3965536	http://amazonia.transcriptome.eu/exon.php?page=display&transcript=3965536
3969833	3969802		3969802	http://amazonia.transcriptome.eu/exon.php?page=display&transcript=3969802
3991119	3991109		3991109	http://amazonia.transcriptome.eu/exon.php?page=display&transcript=3991109
4005409	4005392		4005392	http://amazonia.transcriptome.eu/exon.php?page=display&transcript=4005392
4006761	4006760		4006760	http://amazonia.transcriptome.eu/exon.php?page=display&transcript=4006760
4010837	4010824		4010824	http://amazonia.transcriptome.eu/exon.php?page=display&transcript=4010824
4027788	4027769		4027769	http://amazonia.transcriptome.eu/exon.php?page=display&transcript=4027769
4028533	4028512	AYP1p1	4028512	http://amazonia.transcriptome.eu/exon.php?page=display&transcript=4028512
4030183	4030162	DDX3Y	4030162	http://amazonia.transcriptome.eu/exon.php?page=display&transcript=4030162
4045737	4045731	RBM34	4045731	http://amazonia.transcriptome.eu/exon.php?page=display&transcript=4045731
4051627	4051619		4051619	http://amazonia.transcriptome.eu/exon.php?page=display&transcript=4051619
2575822	2575792	A26C1A	2575792	http://amazonia.transcriptome.eu/exon.php?page=display&transcript=2575792
2586172	2586038	LRP2	2586038	http://amazonia.transcriptome.eu/exon.php?page=display&transcript=2586038
2849861	2849859	LOC441061	2849859	http://amazonia.transcriptome.eu/exon.php?page=display&transcript=2849859
2898974	2898971	HIST1H2BA	2898971	http://amazonia.transcriptome.eu/exon.php?page=display&transcript=2898971
2499733	2499707	LOC729260	2499707	http://amazonia.transcriptome.eu/exon.php?page=display&transcript=2499707
2320741	2320727		2320727
